# Supplementary material for: Impact of a national tsetse control programme to eliminate Gambian sleeping sickness in Uganda: a spatiotemporal modelling study
Source: BMJ Glob Health. 2024 Oct 30;9(10):e015374. doi: 10.1136/bmjgh-2024-015374 (PMC11529777; doi:10.1136/bmjgh-2024-015374)
Supplement: online supplemental file 2 [file bmjgh-9-10-s002.csv]

lstm_id	site_id	tab_identifier	unique_id	northing	easting	date_setup	date_collected	days_deployed	year	month	species	males	females	unknown	total	presence	intervention	int_distance
59	359634.02_291557.26	preintervention	31795	359634.02	291557.26	40473	40474	1	2010	10	Gff	0	2	0	2	1	0	NA
60	359438.36_291330.69	preintervention	31796	359438.36	291330.69	40473	40474	1	2010	10	Gff	0	2	0	2	1	0	NA
61	359117.91_291065.43	preintervention	31797	359117.91	291065.43	40473	40474	1	2010	10	Gff	0	1	0	1	1	0	NA
62	358904.66_290782.02	preintervention	31798	358904.66	290782.02	40473	40474	1	2010	10	Gff	0	0	0	0	0	0	NA
63	358433.71_290443.78	preintervention	31799	358433.71	290443.78	40473	40474	1	2010	10	Gff	0	2	0	2	1	0	NA
64	358344.75_290352.02	preintervention	31800	358344.75	290352.02	40473	40474	1	2010	10	Gff	1	0	0	1	1	0	NA
65	359647.97_291725.13	preintervention	31801	359647.97	291725.13	40473	40474	1	2010	10	Gff	0	0	0	0	0	0	NA
66	359610.43_291750.4	preintervention	31802	359610.43	291750.4	40473	40474	1	2010	10	Gff	0	0	0	0	0	0	NA
67	359579.82_291799.03	preintervention	31803	359579.82	291799.03	40473	40474	1	2010	10	Gff	1	0	0	1	1	0	NA
68	359087.84_291773.78	preintervention	31804	359087.84	291773.78	40473	40474	1	2010	10	Gff	0	0	0	0	0	0	NA
69	355056.24_290770.12	preintervention	31805	355056.24	290770.12	40473	40474	1	2010	10	Gff	0	0	0	0	0	0	NA
70	355052.58_290895.61	preintervention	31806	355052.58	290895.61	40473	40474	1	2010	10	Gff	0	0	0	0	0	0	NA
72	356324.19_291190.53	preintervention	31807	356324.19	291190.53	40473	40474	1	2010	10	Gff	0	0	0	0	0	0	NA
73	356426.89_291155.15	preintervention	31808	356426.89	291155.15	40473	40474	1	2010	10	Gff	0	0	0	0	0	0	NA
74	357585.6_291260.11	preintervention	31809	357585.6	291260.11	40473	40474	1	2010	10	Gff	0	0	0	0	0	0	NA
75	357546.83_291234.14	preintervention	31810	357546.83	291234.14	40473	40474	1	2010	10	Gff	0	0	0	0	0	0	NA
76	358642.22_291078.99	preintervention	31811	358642.22	291078.99	40473	40474	1	2010	10	Gff	0	0	0	0	0	0	NA
77	358607.55_291107.05	preintervention	31812	358607.55	291107.05	40473	40474	1	2010	10	Gff	0	0	0	0	0	0	NA
79	359268.06_291502.11	preintervention	31813	359268.06	291502.11	40473	40474	1	2010	10	Gff	0	0	0	0	0	0	NA
59	359634.02_291557.26	preintervention	31814	359634.02	291557.26	40474	40475	1	2010	10	Gff	0	0	0	0	0	0	NA
60	359438.36_291330.69	preintervention	31815	359438.36	291330.69	40474	40475	1	2010	10	Gff	3	0	0	3	1	0	NA
61	359117.91_291065.43	preintervention	31816	359117.91	291065.43	40474	40475	1	2010	10	Gff	1	1	0	2	1	0	NA
62	358904.66_290782.02	preintervention	31817	358904.66	290782.02	40474	40475	1	2010	10	Gff	0	1	0	1	1	0	NA
63	358433.71_290443.78	preintervention	31818	358433.71	290443.78	40474	40475	1	2010	10	Gff	0	1	0	1	1	0	NA
64	358344.75_290352.02	preintervention	31819	358344.75	290352.02	40474	40475	1	2010	10	Gff	0	0	0	0	0	0	NA
65	359647.97_291725.13	preintervention	31820	359647.97	291725.13	40474	40475	1	2010	10	Gff	0	1	0	1	1	0	NA
66	359610.43_291750.4	preintervention	31821	359610.43	291750.4	40474	40475	1	2010	10	Gff	0	1	0	1	1	0	NA
67	359579.82_291799.03	preintervention	31822	359579.82	291799.03	40474	40475	1	2010	10	Gff	0	1	1	2	1	0	NA
68	359087.84_291773.78	preintervention	31823	359087.84	291773.78	40474	40475	1	2010	10	Gff	0	0	0	0	0	0	NA
78	359291.7_291453.47	preintervention	31824	359291.7	291453.47	40474	40475	1	2010	10	Gff	0	0	0	0	0	0	NA
79	359268.06_291502.11	preintervention	31825	359268.06	291502.11	40474	40475	1	2010	10	Gff	0	0	0	0	0	0	NA
76	358642.22_291078.99	preintervention	31826	358642.22	291078.99	40474	40475	1	2010	10	Gff	0	0	0	0	0	0	NA
77	358607.55_291107.05	preintervention	31827	358607.55	291107.05	40474	40475	1	2010	10	Gff	0	0	0	0	0	0	NA
74	357585.6_291260.11	preintervention	31828	357585.6	291260.11	40474	40475	1	2010	10	Gff	0	0	0	0	0	0	NA
75	357546.83_291234.14	preintervention	31829	357546.83	291234.14	40474	40475	1	2010	10	Gff	0	0	0	0	0	0	NA
73	356426.89_291155.15	preintervention	31830	356426.89	291155.15	40474	40475	1	2010	10	Gff	0	0	0	0	0	0	NA
72	356324.19_291190.53	preintervention	31831	356324.19	291190.53	40474	40475	1	2010	10	Gff	0	0	0	0	0	0	NA
69	355056.24_290770.12	preintervention	31832	355056.24	290770.12	40474	40475	1	2010	10	Gff	0	0	0	0	0	0	NA
70	355052.58_290895.61	preintervention	31833	355052.58	290895.61	40474	40475	1	2010	10	Gff	0	0	0	0	0	0	NA
59	359634.02_291557.26	preintervention	31834	359634.02	291557.26	40475	40476	1	2010	10	Gff	1	0	0	1	1	0	NA
60	359438.36_291330.69	preintervention	31835	359438.36	291330.69	40475	40476	1	2010	10	Gff	0	2	0	2	1	0	NA
61	359117.91_291065.43	preintervention	31836	359117.91	291065.43	40475	40476	1	2010	10	Gff	1	0	0	1	1	0	NA
62	358904.66_290782.02	preintervention	31837	358904.66	290782.02	40475	40476	1	2010	10	Gff	1	0	0	1	1	0	NA
63	358433.71_290443.78	preintervention	31838	358433.71	290443.78	40475	40476	1	2010	10	Gff	1	0	0	1	1	0	NA
64	358344.75_290352.02	preintervention	31839	358344.75	290352.02	40475	40476	1	2010	10	Gff	2	2	0	4	1	0	NA
65	359647.97_291725.13	preintervention	31840	359647.97	291725.13	40475	40476	1	2010	10	Gff	0	2	0	2	1	0	NA
66	359610.43_291750.4	preintervention	31841	359610.43	291750.4	40475	40476	1	2010	10	Gff	2	0	0	2	1	0	NA
67	359579.82_291799.03	preintervention	31842	359579.82	291799.03	40475	40476	1	2010	10	Gff	0	0	0	0	0	0	NA
68	359087.84_291773.78	preintervention	31843	359087.84	291773.78	40475	40476	1	2010	10	Gff	1	2	0	3	1	0	NA
81	359150.25_291815.13	preintervention	31844	359150.25	291815.13	40475	40476	1	2010	10	Gff	0	1	0	1	1	0	NA
69	355056.24_290770.12	preintervention	31845	355056.24	290770.12	40475	40476	1	2010	10	Gff	0	0	0	0	0	0	NA
70	355052.58_290895.61	preintervention	31846	355052.58	290895.61	40475	40476	1	2010	10	Gff	0	0	0	0	0	0	NA
72	356324.19_291190.53	preintervention	31847	356324.19	291190.53	40475	40476	1	2010	10	Gff	0	0	0	0	0	0	NA
73	356426.89_291155.15	preintervention	31848	356426.89	291155.15	40475	40476	1	2010	10	Gff	0	0	0	0	0	0	NA
74	357585.6_291260.11	preintervention	31849	357585.6	291260.11	40475	40476	1	2010	10	Gff	0	0	0	0	0	0	NA
75	357546.83_291234.14	preintervention	31850	357546.83	291234.14	40475	40476	1	2010	10	Gff	0	0	0	0	0	0	NA
76	358642.22_291078.99	preintervention	31851	358642.22	291078.99	40475	40476	1	2010	10	Gff	0	0	0	0	0	0	NA
77	358607.55_291107.05	preintervention	31852	358607.55	291107.05	40475	40476	1	2010	10	Gff	0	0	0	0	0	0	NA
78	359291.7_291453.47	preintervention	31853	359291.7	291453.47	40475	40476	1	2010	10	Gff	0	0	0	0	0	0	NA
79	359268.06_291502.11	preintervention	31854	359268.06	291502.11	40475	40476	1	2010	10	Gff	0	0	0	0	0	0	NA
82	369050.03_300395.78	preintervention	31855	369050.03	300395.78	40479	40480	1	2010	10	Gff	1	0	0	1	1	0	NA
83	369116.87_300251.42	preintervention	31856	369116.87	300251.42	40479	40480	1	2010	10	Gff	1	0	0	1	1	0	NA
84	368971.76_300501.56	preintervention	31857	368971.76	300501.56	40479	40480	1	2010	10	Gff	0	0	0	0	0	0	NA
85	368771.1_299442.33	preintervention	31858	368771.1	299442.33	40479	40480	1	2010	10	Gff	0	0	0	0	0	0	NA
86	368863.22_299444.39	preintervention	31859	368863.22	299444.39	40479	40480	1	2010	10	Gff	0	0	0	0	0	0	NA
87	368165.63_298296.43	preintervention	31860	368165.63	298296.43	40479	40480	1	2010	10	Gff	0	0	0	0	0	0	NA
88	368239.03_298251	preintervention	31861	368239.03	298251	40479	40480	1	2010	10	Gff	0	0	0	0	0	0	NA
89	367458.83_297583.69	preintervention	31862	367458.83	297583.69	40479	40480	1	2010	10	Gff	0	0	0	0	0	0	NA
90	367287.75_297586.82	preintervention	31863	367287.75	297586.82	40479	40480	1	2010	10	Gff	0	0	0	0	0	0	NA
91	365835.84_297572.48	preintervention	31864	365835.84	297572.48	40479	40480	1	2010	10	Gff	0	0	0	0	0	0	NA
92	365897.66_297507.46	preintervention	31865	365897.66	297507.46	40479	40480	1	2010	10	Gff	0	0	0	0	0	0	NA
93	365049.01_297140.12	preintervention	31866	365049.01	297140.12	40479	40480	1	2010	10	Gff	0	0	0	0	0	0	NA
94	365031.43_297073.29	preintervention	31867	365031.43	297073.29	40479	40480	1	2010	10	Gff	0	0	0	0	0	0	NA
95	363606.84_295973.62	preintervention	31868	363606.84	295973.62	40479	40480	1	2010	10	Gff	5	3	0	8	1	0	NA
96	363520.8_295970.24	preintervention	31869	363520.8	295970.24	40479	40480	1	2010	10	Gff	0	0	0	0	0	0	NA
97	363472.6_296085.08	preintervention	31870	363472.6	296085.08	40479	40480	1	2010	10	Gff	2	10	0	12	1	0	NA
98	363359.74_296111.77	preintervention	31871	363359.74	296111.77	40479	40480	1	2010	10	Gff	5	11	0	16	1	0	NA
101	362540.27_294487.67	preintervention	31872	362540.27	294487.67	40479	40480	1	2010	10	Gff	1	1	0	2	1	0	NA
99	362593.54_294447.98	preintervention	31873	362593.54	294447.98	40479	40480	1	2010	10	Gff	0	0	0	0	0	0	NA
100	362621.7_294348.33	preintervention	31874	362621.7	294348.33	40479	40480	1	2010	10	Gff	0	3	0	3	1	0	NA
102	362527.71_294581.69	preintervention	31875	362527.71	294581.69	40479	40480	1	2010	10	Gff	1	2	0	3	1	0	NA
82	369050.03_300395.78	preintervention	31876	369050.03	300395.78	40480	40481	1	2010	10	Gff	0	0	0	0	0	0	NA
83	369116.87_300251.42	preintervention	31877	369116.87	300251.42	40480	40481	1	2010	10	Gff	0	0	0	0	0	0	NA
84	368971.76_300501.56	preintervention	31878	368971.76	300501.56	40480	40481	1	2010	10	Gff	0	0	0	0	0	0	NA
85	368771.1_299442.33	preintervention	31879	368771.1	299442.33	40480	40481	1	2010	10	Gff	0	0	0	0	0	0	NA
86	368863.22_299444.39	preintervention	31880	368863.22	299444.39	40480	40481	1	2010	10	Gff	0	0	0	0	0	0	NA
87	368165.63_298296.43	preintervention	31881	368165.63	298296.43	40480	40481	1	2010	10	Gff	0	0	0	0	0	0	NA
88	368239.03_298251	preintervention	31882	368239.03	298251	40480	40481	1	2010	10	Gff	0	0	0	0	0	0	NA
89	367458.83_297583.69	preintervention	31883	367458.83	297583.69	40480	40481	1	2010	10	Gff	0	0	0	0	0	0	NA
90	367287.75_297586.82	preintervention	31884	367287.75	297586.82	40480	40481	1	2010	10	Gff	0	0	0	0	0	0	NA
91	365835.84_297572.48	preintervention	31885	365835.84	297572.48	40480	40481	1	2010	10	Gff	0	0	0	0	0	0	NA
92	365897.66_297507.46	preintervention	31886	365897.66	297507.46	40480	40481	1	2010	10	Gff	0	0	0	0	0	0	NA
93	365049.01_297140.12	preintervention	31887	365049.01	297140.12	40480	40481	1	2010	10	Gff	0	0	0	0	0	0	NA
94	365031.43_297073.29	preintervention	31888	365031.43	297073.29	40480	40481	1	2010	10	Gff	0	0	0	0	0	0	NA
95	363606.84_295973.62	preintervention	31889	363606.84	295973.62	40480	40481	1	2010	10	Gff	0	4	0	4	1	0	NA
96	363520.8_295970.24	preintervention	31890	363520.8	295970.24	40480	40481	1	2010	10	Gff	0	1	0	1	1	0	NA
97	363472.6_296085.08	preintervention	31891	363472.6	296085.08	40480	40481	1	2010	10	Gff	1	0	0	1	1	0	NA
98	363359.74_296111.77	preintervention	31892	363359.74	296111.77	40480	40481	1	2010	10	Gff	0	2	0	2	1	0	NA
101	362540.27_294487.67	preintervention	31893	362540.27	294487.67	40480	40481	1	2010	10	Gff	0	3	0	3	1	0	NA
99	362593.54_294447.98	preintervention	31894	362593.54	294447.98	40480	40481	1	2010	10	Gff	0	0	0	0	0	0	NA
100	362621.7_294348.33	preintervention	31895	362621.7	294348.33	40480	40481	1	2010	10	Gff	0	0	0	0	0	0	NA
102	362527.71_294581.69	preintervention	31896	362527.71	294581.69	40480	40481	1	2010	10	Gff	0	0	0	0	0	0	NA
103	361156.46_292799.25	preintervention	31897	361156.46	292799.25	40480	40481	1	2010	10	Gff	1	5	0	6	1	0	NA
104	361398.43_292862.72	preintervention	31898	361398.43	292862.72	40480	40481	1	2010	10	Gff	0	0	0	0	0	0	NA
105	361429.93_292689.49	preintervention	31899	361429.93	292689.49	40480	40481	1	2010	10	Gff	2	2	0	4	1	0	NA
106	361507.58_292684.3	preintervention	31900	361507.58	292684.3	40480	40481	1	2010	10	Gff	1	0	0	1	1	0	NA
107	361599.72_292677.8	preintervention	31901	361599.72	292677.8	40480	40481	1	2010	10	Gff	0	0	0	0	0	0	NA
108	361726.21_292628.79	preintervention	31902	361726.21	292628.79	40480	40481	1	2010	10	Gff	0	0	0	0	0	0	NA
109	361797.68_292559.12	preintervention	31903	361797.68	292559.12	40480	40481	1	2010	10	Gff	2	1	0	3	1	0	NA
110	362002.8_292515.15	preintervention	31904	362002.8	292515.15	40480	40481	1	2010	10	Gff	11	1	1	13	1	0	NA
111	362163.62_292502.11	preintervention	31905	362163.62	292502.11	40480	40481	1	2010	10	Gff	1	0	0	1	1	0	NA
112	362219.5_292427.75	preintervention	31906	362219.5	292427.75	40480	40481	1	2010	10	Gff	4	3	0	7	1	0	NA
113	364013.71_291155.96	preintervention	31907	364013.71	291155.96	40484	40485	1	2010	11	Gff	1	3	0	4	1	0	NA
114	363975.54_291050.51	preintervention	31908	363975.54	291050.51	40484	40485	1	2010	11	Gff	3	0	0	3	1	0	NA
115	363409.15_290251.47	preintervention	31909	363409.15	290251.47	40484	40485	1	2010	11	Gff	0	0	0	0	0	0	NA
116	363290.67_290148.65	preintervention	31910	363290.67	290148.65	40484	40485	1	2010	11	Gff	1	7	0	8	1	0	NA
117	363228.13_290060.95	preintervention	31911	363228.13	290060.95	40484	40485	1	2010	11	Gff	4	4	0	8	1	0	NA
118	363192.02_289972.4	preintervention	31912	363192.02	289972.4	40484	40485	1	2010	11	Gff	0	0	0	0	0	0	NA
119	363149.81_288789.41	preintervention	31913	363149.81	288789.41	40484	40485	1	2010	11	Gff	2	1	0	3	1	0	NA
120	363084.47_288603.66	preintervention	31914	363084.47	288603.66	40484	40485	1	2010	11	Gff	0	0	0	0	0	0	NA
127	363204.36_287557.02	preintervention	31915	363204.36	287557.02	40484	40485	1	2010	11	Gff	0	0	0	0	0	0	NA
126	363348.15_287545.74	preintervention	31916	363348.15	287545.74	40484	40485	1	2010	11	Gff	0	0	0	0	0	0	NA
125	363443.96_287644.4	preintervention	31917	363443.96	287644.4	40484	40485	1	2010	11	Gff	0	0	0	0	0	0	NA
121	363562.33_287629.96	preintervention	31918	363562.33	287629.96	40484	40485	1	2010	11	Gff	0	3	0	3	1	0	NA
122	363596.77_287488.41	preintervention	31919	363596.77	287488.41	40484	40485	1	2010	11	Gff	0	4	0	4	1	0	NA
123	363754.08_287352.88	preintervention	31920	363754.08	287352.88	40484	40485	1	2010	11	Gff	3	19	0	22	1	0	NA
124	363593.85_287167.5	preintervention	31921	363593.85	287167.5	40484	40485	1	2010	11	Gff	3	14	0	17	1	0	NA
130	361483.15_283645.62	preintervention	31922	361483.15	283645.62	40484	40485	1	2010	11	Gff	1	7	0	8	1	0	NA
131	361365.07_283625.39	preintervention	31923	361365.07	283625.39	40484	40485	1	2010	11	Gff	0	0	0	0	0	0	NA
113	364013.71_291155.96	preintervention	31924	364013.71	291155.96	40485	40486	1	2010	11	Gff	0	0	0	0	0	0	NA
114	363975.54_291050.51	preintervention	31925	363975.54	291050.51	40485	40486	1	2010	11	Gff	1	0	0	1	1	0	NA
115	363409.15_290251.47	preintervention	31926	363409.15	290251.47	40485	40486	1	2010	11	Gff	0	0	0	0	0	0	NA
116	363290.67_290148.65	preintervention	31927	363290.67	290148.65	40485	40486	1	2010	11	Gff	0	8	0	8	1	0	NA
117	363228.13_290060.95	preintervention	31928	363228.13	290060.95	40485	40486	1	2010	11	Gff	0	4	0	4	1	0	NA
118	363192.02_289972.4	preintervention	31929	363192.02	289972.4	40485	40486	1	2010	11	Gff	0	0	0	0	0	0	NA
119	363149.81_288789.41	preintervention	31930	363149.81	288789.41	40485	40486	1	2010	11	Gff	0	2	0	2	1	0	NA
120	363084.47_288603.66	preintervention	31931	363084.47	288603.66	40485	40486	1	2010	11	Gff	0	1	0	1	1	0	NA
125	363443.96_287644.4	preintervention	31932	363443.96	287644.4	40485	40486	1	2010	11	Gff	0	0	0	0	0	0	NA
121	363562.33_287629.96	preintervention	31933	363562.33	287629.96	40485	40486	1	2010	11	Gff	0	1	0	1	1	0	NA
122	363596.77_287488.41	preintervention	31934	363596.77	287488.41	40485	40486	1	2010	11	Gff	0	5	0	5	1	0	NA
123	363754.08_287352.88	preintervention	31935	363754.08	287352.88	40485	40486	1	2010	11	Gff	1	2	0	3	1	0	NA
124	363593.85_287167.5	preintervention	31936	363593.85	287167.5	40485	40486	1	2010	11	Gff	0	4	0	4	1	0	NA
126	363348.15_287545.74	preintervention	31937	363348.15	287545.74	40485	40486	1	2010	11	Gff	0	0	0	0	0	0	NA
127	363204.36_287557.02	preintervention	31938	363204.36	287557.02	40485	40486	1	2010	11	Gff	0	0	0	0	0	0	NA
129	362046.62_285317.77	preintervention	31939	362046.62	285317.77	40484	40486	2	2010	11	Gff	2	8	0	10	1	0	NA
130	361483.15_283645.62	preintervention	31940	361483.15	283645.62	40485	40486	1	2010	11	Gff	1	3	0	4	1	0	NA
131	361365.07_283625.39	preintervention	31941	361365.07	283625.39	40485	40486	1	2010	11	Gff	0	0	0	0	0	0	NA
132	365053.01_287247.89	preintervention	31942	365053.01	287247.89	40485	40486	1	2010	11	Gff	1	3	1	5	1	0	NA
133	365183.43_287177	preintervention	31943	365183.43	287177	40485	40486	1	2010	11	Gff	0	0	0	0	0	0	NA
134	371957.51_287529.17	preintervention	31944	371957.51	287529.17	40485	40486	1	2010	11	Gff	3	3	0	6	1	0	NA
135	371928.85_287594.91	preintervention	31945	371928.85	287594.91	40485	40486	1	2010	11	Gff	1	11	0	12	1	0	NA
136	371852.42_287654.9	preintervention	31946	371852.42	287654.9	40485	40486	1	2010	11	Gff	16	48	1	65	1	0	NA
137	371743.95_287698.92	preintervention	31947	371743.95	287698.92	40485	40486	1	2010	11	Gff	4	11	0	15	1	0	NA
138	367712.18_287018.05	preintervention	31948	367712.18	287018.05	40485	40486	1	2010	11	Gff	7	28	0	35	1	0	NA
139	367855.77_287001.33	preintervention	31949	367855.77	287001.33	40485	40486	1	2010	11	Gff	5	4	0	9	1	0	NA
140	367975.08_287009.9	preintervention	31950	367975.08	287009.9	40485	40486	1	2010	11	Gff	8	16	0	24	1	0	NA
141	367674.91_287071.56	preintervention	31951	367674.91	287071.56	40485	40486	1	2010	11	Gff	2	3	1	6	1	0	NA
142	362357.57_281702.81	preintervention	31952	362357.57	281702.81	40485	40486	1	2010	11	Gff	2	17	1	20	1	0	NA
143	362253.54_281848.89	preintervention	31953	362253.54	281848.89	40485	40486	1	2010	11	Gff	1	4	0	5	1	0	NA
113	364013.71_291155.96	preintervention	31954	364013.71	291155.96	40486	40487	1	2010	11	Gff	0	1	0	1	1	0	NA
114	363975.54_291050.51	preintervention	31955	363975.54	291050.51	40486	40487	1	2010	11	Gff	2	1	0	3	1	0	NA
115	363409.15_290251.47	preintervention	31956	363409.15	290251.47	40486	40487	1	2010	11	Gff	0	0	0	0	0	0	NA
116	363290.67_290148.65	preintervention	31957	363290.67	290148.65	40486	40487	1	2010	11	Gff	1	5	0	6	1	0	NA
117	363228.13_290060.95	preintervention	31958	363228.13	290060.95	40486	40487	1	2010	11	Gff	0	3	0	3	1	0	NA
118	363192.02_289972.4	preintervention	31959	363192.02	289972.4	40486	40487	1	2010	11	Gff	0	0	0	0	0	0	NA
119	363149.81_288789.41	preintervention	31960	363149.81	288789.41	40486	40487	1	2010	11	Gff	1	2	0	3	1	0	NA
120	363084.47_288603.66	preintervention	31961	363084.47	288603.66	40486	40487	1	2010	11	Gff	1	0	0	1	1	0	NA
125	363443.96_287644.4	preintervention	31962	363443.96	287644.4	40486	40487	1	2010	11	Gff	0	0	0	0	0	0	NA
121	363562.33_287629.96	preintervention	31963	363562.33	287629.96	40486	40487	1	2010	11	Gff	0	1	0	1	1	0	NA
122	363596.77_287488.41	preintervention	31964	363596.77	287488.41	40486	40487	1	2010	11	Gff	0	3	0	3	1	0	NA
123	363754.08_287352.88	preintervention	31965	363754.08	287352.88	40486	40487	1	2010	11	Gff	3	5	0	8	1	0	NA
124	363593.85_287167.5	preintervention	31966	363593.85	287167.5	40486	40487	1	2010	11	Gff	4	5	0	9	1	0	NA
126	363348.15_287545.74	preintervention	31967	363348.15	287545.74	40486	40487	1	2010	11	Gff	0	0	0	0	0	0	NA
127	363204.36_287557.02	preintervention	31968	363204.36	287557.02	40486	40487	1	2010	11	Gff	0	0	0	0	0	0	NA
129	362046.62_285317.77	preintervention	31969	362046.62	285317.77	40486	40487	1	2010	11	Gff	2	3	0	5	1	0	NA
131	361365.07_283625.39	preintervention	31970	361365.07	283625.39	40486	40487	1	2010	11	Gff	0	0	0	0	0	0	NA
134	371957.51_287529.17	preintervention	31971	371957.51	287529.17	40486	40487	1	2010	11	Gff	4	9	0	13	1	0	NA
135	371928.85_287594.91	preintervention	31972	371928.85	287594.91	40486	40487	1	2010	11	Gff	1	10	1	12	1	0	NA
136	371852.42_287654.9	preintervention	31973	371852.42	287654.9	40486	40487	1	2010	11	Gff	4	27	0	31	1	0	NA
137	371743.95_287698.92	preintervention	31974	371743.95	287698.92	40486	40487	1	2010	11	Gff	1	3	0	4	1	0	NA
138	367712.18_287018.05	preintervention	31975	367712.18	287018.05	40486	40487	1	2010	11	Gff	1	4	0	5	1	0	NA
140	367975.08_287009.9	preintervention	31976	367975.08	287009.9	40486	40487	1	2010	11	Gff	1	2	0	3	1	0	NA
141	367674.91_287071.56	preintervention	31977	367674.91	287071.56	40486	40487	1	2010	11	Gff	2	0	0	2	1	0	NA
142	362357.57_281702.81	preintervention	31978	362357.57	281702.81	40486	40487	1	2010	11	Gff	1	3	0	4	1	0	NA
143	362253.54_281848.89	preintervention	31979	362253.54	281848.89	40486	40487	1	2010	11	Gff	0	1	1	2	1	0	NA
132	365053.01_287247.89	preintervention	31980	365053.01	287247.89	40487	40488	1	2010	11	Gff	0	0	0	0	0	0	NA
133	365183.43_287177	preintervention	31981	365183.43	287177	40487	40488	1	2010	11	Gff	0	0	0	0	0	0	NA
134	371957.51_287529.17	preintervention	31982	371957.51	287529.17	40487	40488	1	2010	11	Gff	3	2	0	5	1	0	NA
135	371928.85_287594.91	preintervention	31983	371928.85	287594.91	40487	40488	1	2010	11	Gff	1	4	0	5	1	0	NA
136	371852.42_287654.9	preintervention	31984	371852.42	287654.9	40487	40488	1	2010	11	Gff	0	0	0	0	0	0	NA
137	371743.95_287698.92	preintervention	31985	371743.95	287698.92	40487	40488	1	2010	11	Gff	0	1	0	1	1	0	NA
138	367712.18_287018.05	preintervention	31986	367712.18	287018.05	40487	40488	1	2010	11	Gff	5	2	0	7	1	0	NA
139	367855.77_287001.33	preintervention	31987	367855.77	287001.33	40487	40488	1	2010	11	Gff	0	0	0	0	0	0	NA
140	367975.08_287009.9	preintervention	31988	367975.08	287009.9	40487	40488	1	2010	11	Gff	6	5	0	11	1	0	NA
141	367674.91_287071.56	preintervention	31989	367674.91	287071.56	40487	40488	1	2010	11	Gff	0	0	0	0	0	0	NA
142	362357.57_281702.81	preintervention	31990	362357.57	281702.81	40487	40488	1	2010	11	Gff	0	1	0	1	1	0	NA
143	362253.54_281848.89	preintervention	31991	362253.54	281848.89	40487	40488	1	2010	11	Gff	1	1	0	2	1	0	NA
144	358774.65_289509.35	preintervention	31992	358774.65	289509.35	40490	40491	1	2010	11	Gff	0	0	0	0	0	0	NA
145	358951.1_289482.22	preintervention	31993	358951.1	289482.22	40490	40491	1	2010	11	Gff	1	6	0	7	1	0	NA
146	356246.6_288427.03	preintervention	31994	356246.6	288427.03	40490	40491	1	2010	11	Gff	1	4	0	5	1	0	NA
147	356243.96_288299.41	preintervention	31995	356243.96	288299.41	40490	40491	1	2010	11	Gff	1	1	0	2	1	0	NA
148	356125.22_288102.54	preintervention	31996	356125.22	288102.54	40490	40491	1	2010	11	Gff	1	2	0	3	1	0	NA
149	356099.99_288048.14	preintervention	31997	356099.99	288048.14	40490	40491	1	2010	11	Gff	0	1	0	1	1	0	NA
150	354062.78_281112.66	preintervention	31998	354062.78	281112.66	40490	40491	1	2010	11	Gff	0	0	0	0	0	0	NA
153	354119.55_280981.48	preintervention	31999	354119.55	280981.48	40490	40491	1	2010	11	Gff	1	4	0	5	1	0	NA
151	353918.34_281166.97	preintervention	32000	353918.34	281166.97	40490	40491	1	2010	11	Gff	0	0	0	0	0	0	NA
152	353878.43_281275.17	preintervention	32001	353878.43	281275.17	40490	40491	1	2010	11	Gff	5	8	0	13	1	0	NA
150	354062.78_281112.66	preintervention	32002	354062.78	281112.66	40491	40495	4	2010	11	Gff	0	0	0	0	0	0	NA
153	354119.55_280981.48	preintervention	32003	354119.55	280981.48	40491	40495	4	2010	11	Gff	8	16	0	24	1	0	NA
151	353918.34_281166.97	preintervention	32004	353918.34	281166.97	40491	40495	4	2010	11	Gff	4	14	0	18	1	0	NA
152	353878.43_281275.17	preintervention	32005	353878.43	281275.17	40491	40495	4	2010	11	Gff	13	40	0	53	1	0	NA
144	358774.65_289509.35	preintervention	32006	358774.65	289509.35	40491	40495	4	2010	11	Gff	0	0	0	0	0	0	NA
145	358951.1_289482.22	preintervention	32007	358951.1	289482.22	40491	40495	4	2010	11	Gff	5	13	15	33	1	0	NA
146	356246.6_288427.03	preintervention	32008	356246.6	288427.03	40491	40495	4	2010	11	Gff	2	0	4	6	1	0	NA
147	356243.96_288299.41	preintervention	32009	356243.96	288299.41	40491	40495	4	2010	11	Gff	1	4	0	5	1	0	NA
148	356125.22_288102.54	preintervention	32010	356125.22	288102.54	40491	40495	4	2010	11	Gff	4	10	2	16	1	0	NA
149	356099.99_288048.14	preintervention	32011	356099.99	288048.14	40491	40495	4	2010	11	Gff	0	2	1	3	1	0	NA
154	358297.93_292878.22	preintervention	32012	358297.93	292878.22	40494	40496	2	2010	11	Gff	2	3	0	5	1	0	NA
155	358378.83_292909.05	preintervention	32013	358378.83	292909.05	40494	40496	2	2010	11	Gff	1	0	0	1	1	0	NA
156	358652.78_292961.36	preintervention	32014	358652.78	292961.36	40494	40496	2	2010	11	Gff	0	1	0	1	1	0	NA
157	358651.74_292807.4	preintervention	32015	358651.74	292807.4	40494	40496	2	2010	11	Gff	0	1	0	1	1	0	NA
158	358688.2_292585.04	preintervention	32016	358688.2	292585.04	40494	40496	2	2010	11	Gff	0	2	0	2	1	0	NA
159	358825.46_292337.86	preintervention	32017	358825.46	292337.86	40494	40496	2	2010	11	Gff	1	1	0	2	1	0	NA
160	358879.77_292274.04	preintervention	32018	358879.77	292274.04	40494	40496	2	2010	11	Gff	1	1	0	2	1	0	NA
161	358916.24_292108.82	preintervention	32019	358916.24	292108.82	40494	40496	2	2010	11	Gff	0	1	0	1	1	0	NA
162	358832.47_291899.8	preintervention	32020	358832.47	291899.8	40494	40496	2	2010	11	Gff	0	0	0	0	0	0	NA
163	358854.42_291692.31	preintervention	32021	358854.42	291692.31	40494	40496	2	2010	11	Gff	0	0	0	0	0	0	NA
154	358297.93_292878.22	preintervention	32022	358297.93	292878.22	40492	40493	1	2010	11	Gff	1	2	0	3	1	0	NA
155	358378.83_292909.05	preintervention	32023	358378.83	292909.05	40492	40493	1	2010	11	Gff	1	1	0	2	1	0	NA
156	358652.78_292961.36	preintervention	32024	358652.78	292961.36	40492	40493	1	2010	11	Gff	1	0	0	1	1	0	NA
157	358651.74_292807.4	preintervention	32025	358651.74	292807.4	40492	40493	1	2010	11	Gff	0	0	0	0	0	0	NA
158	358688.2_292585.04	preintervention	32026	358688.2	292585.04	40492	40493	1	2010	11	Gff	2	0	0	2	1	0	NA
159	358825.46_292337.86	preintervention	32027	358825.46	292337.86	40492	40493	1	2010	11	Gff	0	0	0	0	0	0	NA
160	358879.77_292274.04	preintervention	32028	358879.77	292274.04	40492	40493	1	2010	11	Gff	0	0	0	0	0	0	NA
161	358916.24_292108.82	preintervention	32029	358916.24	292108.82	40492	40493	1	2010	11	Gff	1	0	0	1	1	0	NA
162	358832.47_291899.8	preintervention	32030	358832.47	291899.8	40492	40493	1	2010	11	Gff	2	0	0	2	1	0	NA
163	358854.42_291692.31	preintervention	32031	358854.42	291692.31	40492	40493	1	2010	11	Gff	0	0	0	0	0	0	NA
154	358297.93_292878.22	preintervention	32032	358297.93	292878.22	40493	40494	1	2010	11	Gff	0	6	0	6	1	0	NA
155	358378.83_292909.05	preintervention	32033	358378.83	292909.05	40493	40494	1	2010	11	Gff	2	0	0	2	1	0	NA
156	358652.78_292961.36	preintervention	32034	358652.78	292961.36	40493	40494	1	2010	11	Gff	0	0	0	0	0	0	NA
157	358651.74_292807.4	preintervention	32035	358651.74	292807.4	40493	40494	1	2010	11	Gff	0	0	0	0	0	0	NA
158	358688.2_292585.04	preintervention	32036	358688.2	292585.04	40493	40494	1	2010	11	Gff	1	6	0	7	1	0	NA
159	358825.46_292337.86	preintervention	32037	358825.46	292337.86	40493	40494	1	2010	11	Gff	0	3	0	3	1	0	NA
160	358879.77_292274.04	preintervention	32038	358879.77	292274.04	40493	40494	1	2010	11	Gff	0	2	0	2	1	0	NA
161	358916.24_292108.82	preintervention	32039	358916.24	292108.82	40493	40494	1	2010	11	Gff	2	1	0	3	1	0	NA
162	358832.47_291899.8	preintervention	32040	358832.47	291899.8	40493	40494	1	2010	11	Gff	1	1	0	2	1	0	NA
163	358854.42_291692.31	preintervention	32041	358854.42	291692.31	40493	40494	1	2010	11	Gff	0	1	0	1	1	0	NA
164	358375.59_282546.89	preintervention	32042	358375.59	282546.89	40494	40496	2	2010	11	Gff	0	0	0	0	0	0	NA
165	358382.94_282631.95	preintervention	32043	358382.94	282631.95	40494	40496	2	2010	11	Gff	0	0	0	0	0	0	NA
166	357669.4_283530.22	preintervention	32044	357669.4	283530.22	40494	40496	2	2010	11	Gff	0	0	0	0	0	0	NA
167	357632.09_283435.44	preintervention	32045	357632.09	283435.44	40494	40496	2	2010	11	Gff	0	0	0	0	0	0	NA
168	357666.61_283372.59	preintervention	32046	357666.61	283372.59	40494	40496	2	2010	11	Gff	0	1	0	1	1	0	NA
169	357711.21_283588.55	preintervention	32047	357711.21	283588.55	40494	40496	2	2010	11	Gff	0	0	0	0	0	0	NA
170	357734.86_283656.96	preintervention	32048	357734.86	283656.96	40494	40496	2	2010	11	Gff	0	0	0	0	0	0	NA
171	356122.79_282441.84	preintervention	32049	356122.79	282441.84	40494	40496	2	2010	11	Gff	0	0	0	0	0	0	NA
172	355955.07_282467.09	preintervention	32050	355955.07	282467.09	40494	40496	2	2010	11	Gff	0	0	0	0	0	0	NA
173	355834.52_282463.19	preintervention	32051	355834.52	282463.19	40494	40496	2	2010	11	Gff	1	3	0	4	1	0	NA
164	358375.59_282546.89	preintervention	32052	358375.59	282546.89	40492	40493	1	2010	11	Gff	0	0	0	0	0	0	NA
165	358382.94_282631.95	preintervention	32053	358382.94	282631.95	40492	40493	1	2010	11	Gff	0	2	0	2	1	0	NA
166	357669.4_283530.22	preintervention	32054	357669.4	283530.22	40492	40493	1	2010	11	Gff	0	1	0	1	1	0	NA
167	357632.09_283435.44	preintervention	32055	357632.09	283435.44	40492	40493	1	2010	11	Gff	0	3	0	3	1	0	NA
168	357666.61_283372.59	preintervention	32056	357666.61	283372.59	40492	40493	1	2010	11	Gff	1	4	0	5	1	0	NA
169	357711.21_283588.55	preintervention	32057	357711.21	283588.55	40492	40493	1	2010	11	Gff	0	0	0	0	0	0	NA
170	357734.86_283656.96	preintervention	32058	357734.86	283656.96	40492	40493	1	2010	11	Gff	0	0	0	0	0	0	NA
171	356122.79_282441.84	preintervention	32059	356122.79	282441.84	40492	40493	1	2010	11	Gff	0	0	0	0	0	0	NA
172	355955.07_282467.09	preintervention	32060	355955.07	282467.09	40492	40493	1	2010	11	Gff	0	0	0	0	0	0	NA
173	355834.52_282463.19	preintervention	32061	355834.52	282463.19	40492	40493	1	2010	11	Gff	0	2	0	2	1	0	NA
164	358375.59_282546.89	preintervention	32062	358375.59	282546.89	40493	40494	1	2010	11	Gff	0	2	0	2	1	0	NA
165	358382.94_282631.95	preintervention	32063	358382.94	282631.95	40493	40494	1	2010	11	Gff	2	1	0	3	1	0	NA
166	357669.4_283530.22	preintervention	32064	357669.4	283530.22	40493	40494	1	2010	11	Gff	0	3	0	3	1	0	NA
167	357632.09_283435.44	preintervention	32065	357632.09	283435.44	40493	40494	1	2010	11	Gff	0	0	0	0	0	0	NA
168	357666.61_283372.59	preintervention	32066	357666.61	283372.59	40493	40494	1	2010	11	Gff	1	3	0	4	1	0	NA
169	357711.21_283588.55	preintervention	32067	357711.21	283588.55	40493	40494	1	2010	11	Gff	0	2	0	2	1	0	NA
170	357734.86_283656.96	preintervention	32068	357734.86	283656.96	40493	40494	1	2010	11	Gff	0	0	0	0	0	0	NA
171	356122.79_282441.84	preintervention	32069	356122.79	282441.84	40493	40494	1	2010	11	Gff	1	0	0	1	1	0	NA
172	355955.07_282467.09	preintervention	32070	355955.07	282467.09	40493	40494	1	2010	11	Gff	0	2	0	2	1	0	NA
173	355834.52_282463.19	preintervention	32071	355834.52	282463.19	40493	40494	1	2010	11	Gff	0	3	0	3	1	0	NA
174	382678.64_275231.11	preintervention	32072	382678.64	275231.11	40498	40499	1	2010	11	Gff	1	1	0	2	1	0	NA
175	382698.8_275063.99	preintervention	32073	382698.8	275063.99	40498	40499	1	2010	11	Gff	0	0	0	0	0	0	NA
176	383107.91_274912.27	preintervention	32074	383107.91	274912.27	40498	40499	1	2010	11	Gff	2	1	0	3	1	0	NA
177	381731.1_274194.67	preintervention	32075	381731.1	274194.67	40498	40499	1	2010	11	Gff	0	2	0	2	1	0	NA
178	381843.58_274144.34	preintervention	32076	381843.58	274144.34	40498	40499	1	2010	11	Gff	0	0	0	0	0	0	NA
179	380800.96_273398.88	preintervention	32077	380800.96	273398.88	40498	40499	1	2010	11	Gff	0	0	0	0	0	0	NA
180	380874.68_273525.97	preintervention	32078	380874.68	273525.97	40498	40499	1	2010	11	Gff	1	0	6	7	1	0	NA
181	380807.58_273198.83	preintervention	32079	380807.58	273198.83	40498	40499	1	2010	11	Gff	0	0	0	0	0	0	NA
182	385482.71_277745.42	preintervention	32080	385482.71	277745.42	40498	40499	1	2010	11	Gff	1	0	0	1	1	0	NA
183	385442.85_277662.87	preintervention	32081	385442.85	277662.87	40498	40499	1	2010	11	Gff	0	3	0	3	1	0	NA
184	382996.04_277438.18	preintervention	32082	382996.04	277438.18	40498	40499	1	2010	11	Gff	1	3	0	4	1	0	NA
185	382949.29_277526	preintervention	32083	382949.29	277526	40498	40499	1	2010	11	Gff	0	0	0	0	0	0	NA
186	382792.91_277519	preintervention	32084	382792.91	277519	40498	40499	1	2010	11	Gff	0	2	0	2	1	0	NA
187	382690.29_277508.67	preintervention	32085	382690.29	277508.67	40498	40499	1	2010	11	Gff	0	0	0	0	0	0	NA
188	382638.26_277634.93	preintervention	32086	382638.26	277634.93	40498	40499	1	2010	11	Gff	1	0	0	1	1	0	NA
189	383070.07_277367.43	preintervention	32087	383070.07	277367.43	40498	40499	1	2010	11	Gff	0	0	0	0	0	0	NA
190	383169.24_277282.17	preintervention	32088	383169.24	277282.17	40498	40499	1	2010	11	Gff	0	1	0	1	1	0	NA
191	383276.69_277253.39	preintervention	32089	383276.69	277253.39	40498	40499	1	2010	11	Gff	1	1	0	2	1	0	NA
192	382711.37_277214.96	preintervention	32090	382711.37	277214.96	40498	40499	1	2010	11	Gff	2	0	0	2	1	0	NA
193	382622.54_277173.54	preintervention	32091	382622.54	277173.54	40498	40499	1	2010	11	Gff	1	5	0	6	1	0	NA
174	382678.64_275231.11	preintervention	32092	382678.64	275231.11	40499	40500	1	2010	11	Gff	0	0	0	0	0	0	NA
175	382698.8_275063.99	preintervention	32093	382698.8	275063.99	40499	40500	1	2010	11	Gff	0	0	0	0	0	0	NA
176	383107.91_274912.27	preintervention	32094	383107.91	274912.27	40499	40500	1	2010	11	Gff	1	1	0	2	1	0	NA
177	381731.1_274194.67	preintervention	32095	381731.1	274194.67	40499	40500	1	2010	11	Gff	0	0	0	0	0	0	NA
178	381843.58_274144.34	preintervention	32096	381843.58	274144.34	40499	40500	1	2010	11	Gff	1	1	0	2	1	0	NA
179	380800.96_273398.88	preintervention	32097	380800.96	273398.88	40499	40500	1	2010	11	Gff	0	0	0	0	0	0	NA
180	380874.68_273525.97	preintervention	32098	380874.68	273525.97	40499	40500	1	2010	11	Gff	0	0	0	0	0	0	NA
181	380807.58_273198.83	preintervention	32099	380807.58	273198.83	40499	40500	1	2010	11	Gff	0	0	0	0	0	0	NA
182	385482.71_277745.42	preintervention	32100	385482.71	277745.42	40499	40500	1	2010	11	Gff	0	0	0	0	0	0	NA
183	385442.85_277662.87	preintervention	32101	385442.85	277662.87	40499	40500	1	2010	11	Gff	1	2	0	3	1	0	NA
184	382996.04_277438.18	preintervention	32102	382996.04	277438.18	40499	40500	1	2010	11	Gff	1	0	0	1	1	0	NA
185	382949.29_277526	preintervention	32103	382949.29	277526	40499	40500	1	2010	11	Gff	0	0	0	0	0	0	NA
186	382792.91_277519	preintervention	32104	382792.91	277519	40499	40500	1	2010	11	Gff	0	0	0	0	0	0	NA
187	382690.29_277508.67	preintervention	32105	382690.29	277508.67	40499	40500	1	2010	11	Gff	0	0	0	0	0	0	NA
188	382638.26_277634.93	preintervention	32106	382638.26	277634.93	40499	40500	1	2010	11	Gff	1	0	0	1	1	0	NA
189	383070.07_277367.43	preintervention	32107	383070.07	277367.43	40499	40500	1	2010	11	Gff	0	0	0	0	0	0	NA
190	383169.24_277282.17	preintervention	32108	383169.24	277282.17	40499	40500	1	2010	11	Gff	0	0	0	0	0	0	NA
191	383276.69_277253.39	preintervention	32109	383276.69	277253.39	40499	40500	1	2010	11	Gff	2	4	0	6	1	0	NA
192	382711.37_277214.96	preintervention	32110	382711.37	277214.96	40499	40500	1	2010	11	Gff	1	0	0	1	1	0	NA
193	382622.54_277173.54	preintervention	32111	382622.54	277173.54	40499	40500	1	2010	11	Gff	1	6	0	7	1	0	NA
175	382698.8_275063.99	preintervention	32112	382698.8	275063.99	40500	40501	1	2010	11	Gff	0	0	0	0	0	0	NA
176	383107.91_274912.27	preintervention	32113	383107.91	274912.27	40500	40501	1	2010	11	Gff	0	2	0	2	1	0	NA
178	381843.58_274144.34	preintervention	32114	381843.58	274144.34	40500	40501	1	2010	11	Gff	2	1	0	3	1	0	NA
179	380800.96_273398.88	preintervention	32115	380800.96	273398.88	40500	40501	1	2010	11	Gff	0	0	0	0	0	0	NA
180	380874.68_273525.97	preintervention	32116	380874.68	273525.97	40500	40501	1	2010	11	Gff	0	0	1	1	1	0	NA
181	380807.58_273198.83	preintervention	32117	380807.58	273198.83	40500	40501	1	2010	11	Gff	0	0	0	0	0	0	NA
182	385482.71_277745.42	preintervention	32118	385482.71	277745.42	40500	40501	1	2010	11	Gff	0	0	0	0	0	0	NA
183	385442.85_277662.87	preintervention	32119	385442.85	277662.87	40500	40501	1	2010	11	Gff	0	2	0	2	1	0	NA
184	382996.04_277438.18	preintervention	32120	382996.04	277438.18	40500	40501	1	2010	11	Gff	0	2	1	3	1	0	NA
185	382949.29_277526	preintervention	32121	382949.29	277526	40500	40501	1	2010	11	Gff	1	2	0	3	1	0	NA
186	382792.91_277519	preintervention	32122	382792.91	277519	40500	40501	1	2010	11	Gff	0	0	0	0	0	0	NA
187	382690.29_277508.67	preintervention	32123	382690.29	277508.67	40500	40501	1	2010	11	Gff	0	0	0	0	0	0	NA
188	382638.26_277634.93	preintervention	32124	382638.26	277634.93	40500	40501	1	2010	11	Gff	0	0	0	0	0	0	NA
189	383070.07_277367.43	preintervention	32125	383070.07	277367.43	40500	40501	1	2010	11	Gff	0	0	0	0	0	0	NA
190	383169.24_277282.17	preintervention	32126	383169.24	277282.17	40500	40501	1	2010	11	Gff	0	0	0	0	0	0	NA
191	383276.69_277253.39	preintervention	32127	383276.69	277253.39	40500	40501	1	2010	11	Gff	1	2	0	3	1	0	NA
192	382711.37_277214.96	preintervention	32128	382711.37	277214.96	40500	40501	1	2010	11	Gff	0	0	0	0	0	0	NA
193	382622.54_277173.54	preintervention	32129	382622.54	277173.54	40500	40501	1	2010	11	Gff	1	3	0	4	1	0	NA
194	351529.84_274765.73	preintervention	32130	351529.84	274765.73	40502	40504	2	2010	11	Gff	2	27	0	29	1	0	NA
195	351538.15_274870.8	preintervention	32131	351538.15	274870.8	40502	40504	2	2010	11	Gff	8	31	0	39	1	0	NA
196	351481.16_274659.46	preintervention	32132	351481.16	274659.46	40502	40504	2	2010	11	Gff	32	144	0	176	1	0	NA
197	351314.59_274603.32	preintervention	32133	351314.59	274603.32	40502	40504	2	2010	11	Gff	7	21	0	28	1	0	NA
198	357189.88_274580.93	preintervention	32134	357189.88	274580.93	40502	40504	2	2010	11	Gff	7	13	0	20	1	0	NA
199	357275.13_274482.16	preintervention	32135	357275.13	274482.16	40502	40504	2	2010	11	Gff	8	34	0	42	1	0	NA
200	357097.16_274543.84	preintervention	32136	357097.16	274543.84	40502	40504	2	2010	11	Gff	0	18	0	18	1	0	NA
201	356985.06_274462.01	preintervention	32137	356985.06	274462.01	40502	40504	2	2010	11	Gff	2	3	0	5	1	0	NA
202	357289.76_275354.98	preintervention	32138	357289.76	275354.98	40502	40504	2	2010	11	Gff	0	0	0	0	0	0	NA
203	357330.18_275443.88	preintervention	32139	357330.18	275443.88	40502	40504	2	2010	11	Gff	0	0	0	0	0	0	NA
204	357980.63_276391.66	preintervention	32140	357980.63	276391.66	40502	40504	2	2010	11	Gff	0	0	0	0	0	0	NA
205	358063.09_276416.17	preintervention	32141	358063.09	276416.17	40502	40504	2	2010	11	Gff	0	0	0	0	0	0	NA
206	357275.37_277090.62	preintervention	32142	357275.37	277090.62	40502	40504	2	2010	11	Gff	0	0	0	0	0	0	NA
207	356906.6_277384.93	preintervention	32143	356906.6	277384.93	40502	40504	2	2010	11	Gff	0	0	0	0	0	0	NA
208	356333.51_277640.16	preintervention	32144	356333.51	277640.16	40502	40504	2	2010	11	Gff	0	0	0	0	0	0	NA
209	356272.63_277721.86	preintervention	32145	356272.63	277721.86	40502	40504	2	2010	11	Gff	0	0	0	0	0	0	NA
210	354905.64_278043.02	preintervention	32146	354905.64	278043.02	40502	40504	2	2010	11	Gff	0	0	0	0	0	0	NA
211	354827.46_278147.37	preintervention	32147	354827.46	278147.37	40502	40504	2	2010	11	Gff	0	0	0	0	0	0	NA
212	354467.57_279337.74	preintervention	32148	354467.57	279337.74	40502	40504	2	2010	11	Gff	0	0	0	0	0	0	NA
213	354466.43_279527.84	preintervention	32149	354466.43	279527.84	40502	40504	2	2010	11	Gff	0	1	0	1	1	0	NA
214	354524.57_280115.92	preintervention	32150	354524.57	280115.92	40502	40504	2	2010	11	Gff	6	14	0	20	1	0	NA
AI05''	353976_280392	2011-2014	1	353976	280392	40793	40794	1	2011	9	Gff	0	0	0	0	0	0	NA
AI06''	354534_280127	2011-2014	2	354534	280127	40794	40795	1	2011	9	Gff	0	0	0	0	0	0	NA
AI05'''	353470_280091	2011-2014	3	353470	280091	40794	40795	1	2011	9	Gff	0	0	0	0	0	0	NA
AI06'''	353320_278323	2011-2014	4	353320	278323	40794	40795	1	2011	9	Gff	4	10	0	14	1	0	NA
KU_08	363309_280702	2011-2014	5	363309	280702	40799	40800	1	2011	9	Gff	21	14	0	35	1	0	NA
KU05'	361784_284187	2011-2014	6	361784	284187	40800	40801	1	2011	9	Gff	9	10	0	19	1	0	NA
KU06'	361714_284129	2011-2014	7	361714	284129	40800	40801	1	2011	9	Gff	15	9	0	24	1	0	NA
KU_08	363309_280702	2011-2014	8	363309	280702	40800	40801	1	2011	9	Gff	0	10	0	10	1	0	NA
KU02'	363310_290163	2011-2014	9	363310	290163	40800	40801	1	2011	9	Gff	0	0	0	0	0	0	NA
IN_05	350144_265000	2011-2014	10	350144	265000	40800	40801	1	2011	9	Gff	2	1	0	3	1	0	NA
IN_06	350241_264938	2011-2014	11	350241	264938	40800	40801	1	2011	9	Gff	2	2	0	4	1	0	NA
IN05'	350973_261256	2011-2014	12	350973	261256	40800	40801	1	2011	9	Gff	0	1	0	1	1	0	NA
IN06'	350979_261251	2011-2014	13	350979	261251	40800	40801	1	2011	9	Gff	2	2	0	4	1	0	NA
IN_07	352517_259577	2011-2014	14	352517	259577	40800	40801	1	2011	9	Gff	0	0	0	0	0	0	NA
AY_05	362817_268809	2011-2014	15	362817	268809	40800	40801	1	2011	9	Gff	0	0	0	0	0	0	NA
AY_06	362863_268701	2011-2014	16	362863	268701	40800	40801	1	2011	9	Gff	4	1	0	5	1	0	NA
AY03''	363000_271452	2011-2014	17	363000	271452	40800	40801	1	2011	9	Gff	3	5	0	8	1	0	NA
AY_07	363761_266260	2011-2014	18	363761	266260	40800	40801	1	2011	9	Gff	3	18	0	21	1	0	NA
IN_05	350144_265000	2011-2014	19	350144	265000	40801	40802	1	2011	9	Gff	9	18	0	27	1	0	NA
IN_06	350241_264938	2011-2014	20	350241	264938	40801	40802	1	2011	9	Gff	5	1	0	6	1	0	NA
IN05'	350973_261256	2011-2014	21	350973	261256	40801	40802	1	2011	9	Gff	0	3	0	3	1	0	NA
IN06'	350979_261251	2011-2014	22	350979	261251	40801	40802	1	2011	9	Gff	2	7	0	9	1	0	NA
IN_07	352517_259577	2011-2014	23	352517	259577	40801	40802	1	2011	9	Gff	0	0	0	0	0	0	NA
AY_05	362817_268809	2011-2014	24	362817	268809	40801	40802	1	2011	9	Gff	1	1	0	2	1	0	NA
AY_06	362863_268701	2011-2014	25	362863	268701	40801	40802	1	2011	9	Gff	1	2	0	3	1	0	NA
AY03''	363000_271452	2011-2014	26	363000	271452	40801	40802	1	2011	9	Gff	9	14	0	23	1	0	NA
AY_07	363761_266260	2011-2014	27	363761	266260	40801	40802	1	2011	9	Gff	4	3	0	7	1	0	NA
KO_04	383593_280641	2011-2014	29	383593	280641	40806	40807	1	2011	9	Gff	0	0	0	0	0	0	NA
KO_03	383612_280748	2011-2014	30	383612	280748	40806	40807	1	2011	9	Gff	0	0	0	0	0	0	NA
KO_05	382928_277513	2011-2014	31	382928	277513	40806	40807	1	2011	9	Gff	0	0	0	0	0	0	NA
KO_06	382978_277382	2011-2014	32	382978	277382	40806	40807	1	2011	9	Gff	5	4	0	9	1	0	NA
KO_08	382309_276141	2011-2014	33	382309	276141	40806	40807	1	2011	9	Gff	2	2	0	4	1	0	NA
KO_07	382295_276399	2011-2014	34	382295	276399	40806	40807	1	2011	9	Gff	5	4	0	9	1	0	NA
KO_09	381529_274228	2011-2014	35	381529	274228	40806	40807	1	2011	9	Gff	0	0	0	0	0	0	NA
KO_10	381688_274256	2011-2014	36	381688	274256	40806	40807	1	2011	9	Gff	4	5	0	9	1	0	NA
IN_05	350144_265000	2011-2014	37	350144	265000	40807	40808	1	2011	9	Gff	9	14	0	23	1	0	NA
IN_06	350241_264938	2011-2014	38	350241	264938	40807	40808	1	2011	9	Gff	0	2	0	2	1	0	NA
IN05'	350973_261256	2011-2014	39	350973	261256	40807	40808	1	2011	9	Gff	1	2	0	3	1	0	NA
KO_09	381529_274228	2011-2014	40	381529	274228	40807	40808	1	2011	9	Gff	0	0	1	1	1	0	NA
KO_10	381688_274256	2011-2014	41	381688	274256	40807	40808	1	2011	9	Gff	0	2	0	2	1	0	NA
KO_08	382309_276141	2011-2014	42	382309	276141	40807	40808	1	2011	9	Gff	0	0	0	0	0	0	NA
KO_07	382295_276399	2011-2014	43	382295	276399	40807	40808	1	2011	9	Gff	0	4	1	5	1	0	NA
KO_05	382928_277513	2011-2014	44	382928	277513	40807	40808	1	2011	9	Gff	3	8	0	11	1	0	NA
KO_06	382978_277382	2011-2014	45	382978	277382	40807	40808	1	2011	9	Gff	1	0	0	1	1	0	NA
KO_04	383593_280641	2011-2014	46	383593	280641	40807	40808	1	2011	9	Gff	0	0	0	0	0	0	NA
KO_03	383612_280748	2011-2014	47	383612	280748	40807	40808	1	2011	9	Gff	1	3	0	4	1	0	NA
KU02'	363310_290163	2011-2014	48	363310	290163	40808	40809	1	2011	9	Gff	2	5	0	7	1	0	NA
KU07'	363180_280797	2011-2014	50	363180	280797	40808	40809	1	2011	9	Gff	12	11	0	23	1	0	NA
KU_08	363309_280702	2011-2014	51	363309	280702	40808	40809	1	2011	9	Gff	11	32	1	44	1	0	NA
AY_08	363787_266148	2011-2014	52	363787	266148	40808	40809	1	2011	9	Gff	11	57	0	68	1	0	NA
AY_07	363761_266260	2011-2014	53	363761	266260	40808	40809	1	2011	9	Gff	13	6	0	19	1	0	NA
AY_05	362817_268809	2011-2014	54	362817	268809	40808	40809	1	2011	9	Gff	1	2	0	3	1	0	NA
AY_06	362863_268701	2011-2014	55	362863	268701	40808	40809	1	2011	9	Gff	0	1	0	1	1	0	NA
AY03'	360033_271550	2011-2014	56	360033	271550	40808	40809	1	2011	9	Gff	2	2	0	4	1	0	NA
AY04'	360024_271339	2011-2014	57	360024	271339	40808	40809	1	2011	9	Gff	0	2	0	2	1	0	NA
IN01'	348566_268550	2011-2014	58	348566	268550	40808	40809	1	2011	9	Gff	11	33	0	44	1	0	NA
IN02'	348620_268447	2011-2014	59	348620	268447	40808	40809	1	2011	9	Gff	5	28	0	33	1	0	NA
IN_03	348645_267309	2011-2014	60	348645	267309	40808	40809	1	2011	9	Gff	2	9	0	11	1	0	NA
IN_04	348631_267180	2011-2014	61	348631	267180	40808	40809	1	2011	9	Gff	0	10	0	10	1	0	NA
IN_05	350144_265000	2011-2014	62	350144	265000	40808	40809	1	2011	9	Gff	0	3	0	3	1	0	NA
IN_06	350241_264938	2011-2014	63	350241	264938	40808	40809	1	2011	9	Gff	0	1	0	1	1	0	NA
IN_07	352517_259577	2011-2014	64	352517	259577	40808	40809	1	2011	9	Gff	0	0	0	0	0	0	NA
IN_08	352544_259517	2011-2014	65	352544	259517	40808	40809	1	2011	9	Gff	0	0	0	0	0	0	NA
KO_09	381529_274228	2011-2014	66	381529	274228	40808	40809	1	2011	9	Gff	0	0	0	0	0	0	NA
KO_10	381688_274256	2011-2014	67	381688	274256	40808	40809	1	2011	9	Gff	0	0	0	0	0	0	NA
KO_08	382309_276141	2011-2014	68	382309	276141	40808	40809	1	2011	9	Gff	0	4	0	4	1	0	NA
KO_07	382295_276399	2011-2014	69	382295	276399	40808	40809	1	2011	9	Gff	1	6	0	7	1	0	NA
KO_05	382928_277513	2011-2014	70	382928	277513	40808	40809	1	2011	9	Gff	1	11	0	12	1	0	NA
KO_06	382978_277382	2011-2014	71	382978	277382	40808	40809	1	2011	9	Gff	0	0	0	0	0	0	NA
KO_04	383593_280641	2011-2014	72	383593	280641	40808	40809	1	2011	9	Gff	1	3	0	4	1	0	NA
KO_03	383612_280748	2011-2014	73	383612	280748	40808	40809	1	2011	9	Gff	2	3	0	5	1	0	NA
KU02'	363310_290163	2011-2014	74	363310	290163	40809	40810	1	2011	9	Gff	2	4	0	6	1	0	NA
KU05'	361784_284187	2011-2014	76	361784	284187	40809	40810	1	2011	9	Gff	1	2	0	3	1	0	NA
KU06'	361714_284129	2011-2014	77	361714	284129	40809	40810	1	2011	9	Gff	9	15	0	24	1	0	NA
KU07'	363180_280797	2011-2014	78	363180	280797	40809	40810	1	2011	9	Gff	6	10	0	16	1	0	NA
KU_08	363309_280702	2011-2014	79	363309	280702	40809	40810	1	2011	9	Gff	4	7	0	11	1	0	NA
AY_08	363787_266148	2011-2014	80	363787	266148	40809	40810	1	2011	9	Gff	3	23	4	30	1	0	NA
AY_07	363761_266260	2011-2014	81	363761	266260	40809	40810	1	2011	9	Gff	5	22	1	28	1	0	NA
AY_05	362817_268809	2011-2014	82	362817	268809	40809	40810	1	2011	9	Gff	1	1	0	2	1	0	NA
AY_06	362863_268701	2011-2014	83	362863	268701	40809	40810	1	2011	9	Gff	0	0	0	0	0	0	NA
AY03'	360033_271550	2011-2014	84	360033	271550	40809	40810	1	2011	9	Gff	0	1	0	1	1	0	NA
AY04'	360024_271339	2011-2014	85	360024	271339	40809	40810	1	2011	9	Gff	0	1	0	1	1	0	NA
IN01'	348566_268550	2011-2014	86	348566	268550	40809	40810	1	2011	9	Gff	7	29	0	36	1	0	NA
IN02'	348620_268447	2011-2014	87	348620	268447	40809	40810	1	2011	9	Gff	3	30	0	33	1	0	NA
IN_03	348645_267309	2011-2014	88	348645	267309	40809	40810	1	2011	9	Gff	0	1	0	1	1	0	NA
IN_04	348631_267180	2011-2014	89	348631	267180	40809	40810	1	2011	9	Gff	3	21	1	25	1	0	NA
IN_05	350144_265000	2011-2014	90	350144	265000	40809	40810	1	2011	9	Gff	3	11	0	14	1	0	NA
IN_06	350241_264938	2011-2014	91	350241	264938	40809	40810	1	2011	9	Gff	2	7	0	9	1	0	NA
IN_07	352517_259577	2011-2014	92	352517	259577	40809	40810	1	2011	9	Gff	0	0	0	0	0	0	NA
IN_08	352544_259517	2011-2014	93	352544	259517	40809	40810	1	2011	9	Gff	0	0	0	0	0	0	NA
AI04''	354083_283022	2011-2014	94	354083	283022	40809	40810	1	2011	9	Gff	3	7	0	10	1	0	NA
AI03''	354065_283194	2011-2014	95	354065	283194	40809	40810	1	2011	9	Gff	1	4	0	5	1	0	NA
AI05'	354109_280956	2011-2014	96	354109	280956	40809	40810	1	2011	9	Gff	0	1	0	1	1	0	NA
AI06'	354053_280843	2011-2014	97	354053	280843	40809	40810	1	2011	9	Gff	2	3	0	5	1	0	NA
AI07'	353092_278377	2011-2014	98	353092	278377	40809	40810	1	2011	9	Gff	4	8	0	12	1	0	NA
AI08'	353220_278360	2011-2014	99	353220	278360	40809	40810	1	2011	9	Gff	3	5	0	8	1	0	NA
KU02'	363310_290163	2011-2014	100	363310	290163	40810	40811	1	2011	9	Gff	2	9	0	11	1	0	NA
KU05'	361784_284187	2011-2014	102	361784	284187	40810	40811	1	2011	9	Gff	1	2	0	3	1	0	NA
KU06'	361714_284129	2011-2014	103	361714	284129	40810	40811	1	2011	9	Gff	4	5	0	9	1	0	NA
KU07'	363180_280797	2011-2014	104	363180	280797	40810	40811	1	2011	9	Gff	5	6	0	11	1	0	NA
KU_08	363309_280702	2011-2014	105	363309	280702	40810	40811	1	2011	9	Gff	5	8	0	13	1	0	NA
AY_08	363787_266148	2011-2014	106	363787	266148	40810	40811	1	2011	9	Gff	1	11	4	16	1	0	NA
AY_07	363761_266260	2011-2014	107	363761	266260	40810	40811	1	2011	9	Gff	3	23	5	31	1	0	NA
AY_05	362817_268809	2011-2014	108	362817	268809	40810	40811	1	2011	9	Gff	0	0	0	0	0	0	NA
AY_06	362863_268701	2011-2014	109	362863	268701	40810	40811	1	2011	9	Gff	0	2	0	2	1	0	NA
AY03'	360033_271550	2011-2014	110	360033	271550	40810	40811	1	2011	9	Gff	0	0	1	1	1	0	NA
AY04'	360024_271339	2011-2014	111	360024	271339	40810	40811	1	2011	9	Gff	0	1	0	1	1	0	NA
IN01'	348566_268550	2011-2014	112	348566	268550	40810	40811	1	2011	9	Gff	5	19	0	24	1	0	NA
IN02'	348620_268447	2011-2014	113	348620	268447	40810	40811	1	2011	9	Gff	6	10	0	16	1	0	NA
IN_03	348645_267309	2011-2014	114	348645	267309	40810	40811	1	2011	9	Gff	4	18	0	22	1	0	NA
IN_04	348631_267180	2011-2014	115	348631	267180	40810	40811	1	2011	9	Gff	7	21	1	29	1	0	NA
IN_05	350144_265000	2011-2014	116	350144	265000	40810	40811	1	2011	9	Gff	1	1	0	2	1	0	NA
IN_06	350241_264938	2011-2014	117	350241	264938	40810	40811	1	2011	9	Gff	8	15	0	23	1	0	NA
IN_07	352517_259577	2011-2014	118	352517	259577	40810	40811	1	2011	9	Gff	0	0	0	0	0	0	NA
IN_08	352544_259517	2011-2014	119	352544	259517	40810	40811	1	2011	9	Gff	0	0	0	0	0	0	NA
AI_03	354137_283395	2011-2014	120	354137	283395	40810	40811	1	2011	9	Gff	1	4	0	5	1	0	NA
AI_04	354085_283275	2011-2014	121	354085	283275	40810	40811	1	2011	9	Gff	3	4	0	7	1	0	NA
AI05'	354109_280956	2011-2014	122	354109	280956	40810	40811	1	2011	9	Gff	0	1	0	1	1	0	NA
AI06'	354053_280843	2011-2014	123	354053	280843	40810	40811	1	2011	9	Gff	0	0	0	0	0	0	NA
AI07'	353092_278377	2011-2014	124	353092	278377	40810	40811	1	2011	9	Gff	3	7	0	10	1	0	NA
AI08'	353220_278360	2011-2014	125	353220	278360	40810	40811	1	2011	9	Gff	1	3	0	4	1	0	NA
AI_03	354137_283395	2011-2014	126	354137	283395	40811	40812	1	2011	9	Gff	0	1	0	1	1	0	NA
AI03''	354065_283194	2011-2014	127	354065	283194	40811	40812	1	2011	9	Gff	0	1	0	1	1	0	NA
AI05'	354109_280956	2011-2014	128	354109	280956	40811	40812	1	2011	9	Gff	1	0	0	1	1	0	NA
AI06'	354053_280843	2011-2014	129	354053	280843	40811	40812	1	2011	9	Gff	0	0	0	0	0	0	NA
AI07'	353092_278377	2011-2014	130	353092	278377	40811	40812	1	2011	9	Gff	1	5	0	6	1	0	NA
AI08'	353220_278360	2011-2014	131	353220	278360	40811	40812	1	2011	9	Gff	0	2	0	2	1	0	NA
KO_09	381529_274228	2011-2014	132	381529	274228	40812	40813	1	2011	9	Gff	0	0	0	0	0	0	NA
KO_10	381688_274256	2011-2014	133	381688	274256	40812	40813	1	2011	9	Gff	0	0	0	0	0	0	NA
KO_08	382309_276141	2011-2014	134	382309	276141	40812	40813	1	2011	9	Gff	0	0	0	0	0	0	NA
KO_07	382295_276399	2011-2014	135	382295	276399	40812	40813	1	2011	9	Gff	5	6	0	11	1	0	NA
KO_05	382928_277513	2011-2014	136	382928	277513	40812	40813	1	2011	9	Gff	0	0	2	2	1	0	NA
KO_06	382978_277382	2011-2014	137	382978	277382	40812	40813	1	2011	9	Gff	2	3	0	5	1	0	NA
KO_04	383593_280641	2011-2014	138	383593	280641	40812	40813	1	2011	9	Gff	0	0	0	0	0	0	NA
KO_03	383612_280748	2011-2014	139	383612	280748	40812	40813	1	2011	9	Gff	2	7	0	9	1	0	NA
KO_09	381529_274228	2011-2014	140	381529	274228	40813	40814	1	2011	9	Gff	1	2	0	3	1	0	NA
KO_10	381688_274256	2011-2014	141	381688	274256	40813	40814	1	2011	9	Gff	2	3	0	5	1	0	NA
KO_08	382309_276141	2011-2014	142	382309	276141	40813	40814	1	2011	9	Gff	0	0	0	0	0	0	NA
KO_07	382295_276399	2011-2014	143	382295	276399	40813	40814	1	2011	9	Gff	1	3	1	5	1	0	NA
KO_05	382928_277513	2011-2014	144	382928	277513	40813	40814	1	2011	9	Gff	4	7	0	11	1	0	NA
KO_06	382978_277382	2011-2014	145	382978	277382	40813	40814	1	2011	9	Gff	0	1	0	1	1	0	NA
KO_04	383593_280641	2011-2014	146	383593	280641	40813	40814	1	2011	9	Gff	3	6	0	9	1	0	NA
KO_03	383612_280748	2011-2014	147	383612	280748	40813	40814	1	2011	9	Gff	1	0	0	1	1	0	NA
IN01'	348566_268550	2011-2014	148	348566	268550	40813	40814	1	2011	9	Gff	3	12	0	15	1	0	NA
IN02'	348620_268447	2011-2014	149	348620	268447	40813	40814	1	2011	9	Gff	2	8	0	10	1	0	NA
IN_03	348645_267309	2011-2014	150	348645	267309	40813	40814	1	2011	9	Gff	3	2	0	5	1	0	NA
IN_04	348631_267180	2011-2014	151	348631	267180	40813	40814	1	2011	9	Gff	4	7	0	11	1	0	NA
IN_05	350144_265000	2011-2014	152	350144	265000	40813	40814	1	2011	9	Gff	3	5	1	9	1	0	NA
IN_06	350241_264938	2011-2014	153	350241	264938	40813	40814	1	2011	9	Gff	2	7	0	9	1	0	NA
IN_07	352517_259577	2011-2014	154	352517	259577	40813	40814	1	2011	9	Gff	0	0	0	0	0	0	NA
IN_08	352544_259517	2011-2014	155	352544	259517	40813	40814	1	2011	9	Gff	0	0	0	0	0	0	NA
KO_09	381529_274228	2011-2014	156	381529	274228	40814	40815	1	2011	9	Gff	1	0	0	1	1	0	NA
KO_10	381688_274256	2011-2014	157	381688	274256	40814	40815	1	2011	9	Gff	0	3	0	3	1	0	NA
KO_08	382309_276141	2011-2014	158	382309	276141	40814	40815	1	2011	9	Gff	3	5	0	8	1	0	NA
KO_07	382295_276399	2011-2014	159	382295	276399	40814	40815	1	2011	9	Gff	0	4	0	4	1	0	NA
KO_05	382928_277513	2011-2014	160	382928	277513	40814	40815	1	2011	9	Gff	2	4	0	6	1	0	NA
KO_06	382978_277382	2011-2014	161	382978	277382	40814	40815	1	2011	9	Gff	1	0	0	1	1	0	NA
KO_04	383593_280641	2011-2014	162	383593	280641	40814	40815	1	2011	9	Gff	1	3	0	4	1	0	NA
KO_03	383612_280748	2011-2014	163	383612	280748	40814	40815	1	2011	9	Gff	0	0	0	0	0	0	NA
IN01'	348566_268550	2011-2014	164	348566	268550	40814	40815	1	2011	9	Gff	2	7	0	9	1	0	NA
IN02'	348620_268447	2011-2014	165	348620	268447	40814	40815	1	2011	9	Gff	3	9	0	12	1	0	NA
IN_03	348645_267309	2011-2014	166	348645	267309	40814	40815	1	2011	9	Gff	0	11	0	11	1	0	NA
IN_04	348631_267180	2011-2014	167	348631	267180	40814	40815	1	2011	9	Gff	3	9	0	12	1	0	NA
IN_05	350144_265000	2011-2014	168	350144	265000	40814	40815	1	2011	9	Gff	0	7	0	7	1	0	NA
IN_06	350241_264938	2011-2014	169	350241	264938	40814	40815	1	2011	9	Gff	2	3	0	5	1	0	NA
IN_07	352517_259577	2011-2014	170	352517	259577	40814	40815	1	2011	9	Gff	0	0	0	0	0	0	NA
IN_08	352544_259517	2011-2014	171	352544	259517	40814	40815	1	2011	9	Gff	0	0	0	0	0	0	NA
AY_08	363787_266148	2011-2014	172	363787	266148	40815	40816	1	2011	9	Gff	6	18	0	24	1	0	NA
AY_07	363761_266260	2011-2014	173	363761	266260	40815	40816	1	2011	9	Gff	9	13	1	23	1	0	NA
AY_05	362817_268809	2011-2014	174	362817	268809	40815	40816	1	2011	9	Gff	2	11	0	13	1	0	NA
AY_06	362863_268701	2011-2014	175	362863	268701	40815	40816	1	2011	9	Gff	4	9	0	13	1	0	NA
AY03'	360033_271550	2011-2014	176	360033	271550	40815	40816	1	2011	9	Gff	0	5	0	5	1	0	NA
AY04'	360024_271339	2011-2014	177	360024	271339	40815	40816	1	2011	9	Gff	1	3	0	4	1	0	NA
KU02'	363310_290163	2011-2014	178	363310	290163	40815	40816	1	2011	9	Gff	11	13	0	24	1	0	NA
KU_08	363309_280702	2011-2014	179	363309	280702	40815	40816	1	2011	9	Gff	9	12	0	21	1	0	NA
KU05'	361784_284187	2011-2014	180	361784	284187	40815	40816	1	2011	9	Gff	2	6	0	8	1	0	NA
KU06'	361714_284129	2011-2014	181	361714	284129	40815	40816	1	2011	9	Gff	3	5	0	8	1	0	NA
KU07'	363180_280797	2011-2014	182	363180	280797	40815	40816	1	2011	9	Gff	1	0	0	1	1	0	NA
KU01'	363382_290229	2011-2014	184	363382	290229	40815	40816	1	2011	9	Gff	8	9	0	17	1	0	NA
IN01'	348566_268550	2011-2014	186	348566	268550	40815	40817	2	2011	10	Gff	8	20	0	28	1	0	NA
IN02'	348620_268447	2011-2014	187	348620	268447	40815	40817	2	2011	10	Gff	6	15	0	21	1	0	NA
IN_03	348645_267309	2011-2014	188	348645	267309	40815	40817	2	2011	10	Gff	10	19	2	31	1	0	NA
IN_04	348631_267180	2011-2014	189	348631	267180	40815	40817	2	2011	10	Gff	11	27	3	41	1	0	NA
IN_05	350144_265000	2011-2014	190	350144	265000	40815	40817	2	2011	10	Gff	0	1	0	1	1	0	NA
IN_06	350241_264938	2011-2014	191	350241	264938	40815	40817	2	2011	10	Gff	0	0	0	0	0	0	NA
IN_07	352517_259577	2011-2014	192	352517	259577	40815	40817	2	2011	10	Gff	0	0	0	0	0	0	NA
AY_08	363787_266148	2011-2014	193	363787	266148	40816	40817	1	2011	10	Gff	6	25	0	31	1	0	NA
AY_07	363761_266260	2011-2014	194	363761	266260	40816	40817	1	2011	10	Gff	3	8	1	12	1	0	NA
AY_05	362817_268809	2011-2014	195	362817	268809	40816	40817	1	2011	10	Gff	1	6	2	9	1	0	NA
AY_06	362863_268701	2011-2014	196	362863	268701	40816	40817	1	2011	10	Gff	2	3	0	5	1	0	NA
AY03'	360033_271550	2011-2014	197	360033	271550	40816	40817	1	2011	10	Gff	0	3	0	3	1	0	NA
AY04'	360024_271339	2011-2014	198	360024	271339	40816	40817	1	2011	10	Gff	1	3	0	4	1	0	NA
KU02'	363310_290163	2011-2014	199	363310	290163	40816	40817	1	2011	10	Gff	9	12	0	21	1	0	NA
KU_08	363309_280702	2011-2014	200	363309	280702	40816	40817	1	2011	10	Gff	5	8	0	13	1	0	NA
KU05'	361784_284187	2011-2014	201	361784	284187	40816	40817	1	2011	10	Gff	4	2	0	6	1	0	NA
KU06'	361714_284129	2011-2014	202	361714	284129	40816	40817	1	2011	10	Gff	4	7	0	11	1	0	NA
KU07'	363180_280797	2011-2014	203	363180	280797	40816	40817	1	2011	10	Gff	1	2	0	3	1	0	NA
KU01'	363382_290229	2011-2014	205	363382	290229	40816	40817	1	2011	10	Gff	12	13	1	26	1	0	NA
AI07'	353092_278377	2011-2014	207	353092	278377	40816	40817	1	2011	10	Gff	4	6	0	10	1	0	NA
AI08'	353220_278360	2011-2014	208	353220	278360	40816	40817	1	2011	10	Gff	3	7	0	10	1	0	NA
AI05'	354109_280956	2011-2014	209	354109	280956	40816	40817	1	2011	10	Gff	1	0	0	1	1	0	NA
AI06'	354053_280843	2011-2014	210	354053	280843	40816	40817	1	2011	10	Gff	0	0	0	0	0	0	NA
AI_03	354137_283395	2011-2014	211	354137	283395	40816	40817	1	2011	10	Gff	2	3	0	5	1	0	NA
AI03''	354065_283194	2011-2014	212	354065	283194	40816	40817	1	2011	10	Gff	1	3	0	4	1	0	NA
AY_08	363787_266148	2011-2014	213	363787	266148	40817	40818	1	2011	10	Gff	4	13	0	17	1	0	NA
AY_07	363761_266260	2011-2014	214	363761	266260	40817	40818	1	2011	10	Gff	0	2	0	2	1	0	NA
AY_05	362817_268809	2011-2014	215	362817	268809	40817	40818	1	2011	10	Gff	0	3	0	3	1	0	NA
AY_06	362863_268701	2011-2014	216	362863	268701	40817	40818	1	2011	10	Gff	1	1	0	2	1	0	NA
AY03'	360033_271550	2011-2014	217	360033	271550	40817	40818	1	2011	10	Gff	3	7	0	10	1	0	NA
AY04'	360024_271339	2011-2014	218	360024	271339	40817	40818	1	2011	10	Gff	0	2	0	2	1	0	NA
KU02'	363310_290163	2011-2014	219	363310	290163	40817	40818	1	2011	10	Gff	3	8	0	11	1	0	NA
KU_08	363309_280702	2011-2014	220	363309	280702	40817	40818	1	2011	10	Gff	2	3	0	5	1	0	NA
KU05'	361784_284187	2011-2014	221	361784	284187	40817	40818	1	2011	10	Gff	0	2	0	2	1	0	NA
KU06'	361714_284129	2011-2014	222	361714	284129	40817	40818	1	2011	10	Gff	3	3	0	6	1	0	NA
KU07'	363180_280797	2011-2014	223	363180	280797	40817	40818	1	2011	10	Gff	0	6	0	6	1	0	NA
KU01'	363382_290229	2011-2014	225	363382	290229	40817	40818	1	2011	10	Gff	6	8	0	14	1	0	NA
AI07'	353092_278377	2011-2014	227	353092	278377	40817	40818	1	2011	10	Gff	2	3	0	5	1	0	NA
AI08'	353220_278360	2011-2014	228	353220	278360	40817	40818	1	2011	10	Gff	1	4	0	5	1	0	NA
AI05'	354109_280956	2011-2014	229	354109	280956	40817	40818	1	2011	10	Gff	0	0	0	0	0	0	NA
AI06'	354053_280843	2011-2014	230	354053	280843	40817	40818	1	2011	10	Gff	0	0	0	0	0	0	NA
AI_03	354137_283395	2011-2014	231	354137	283395	40817	40818	1	2011	10	Gff	1	2	0	3	1	0	NA
AI03''	354065_283194	2011-2014	232	354065	283194	40817	40818	1	2011	10	Gff	1	1	0	2	1	0	NA
KU02'	363310_290163	2011-2014	233	363310	290163	40818	40819	1	2011	10	Gff	5	7	0	12	1	0	NA
KU_08	363309_280702	2011-2014	234	363309	280702	40818	40819	1	2011	10	Gff	4	5	0	9	1	0	NA
KU05'	361784_284187	2011-2014	235	361784	284187	40818	40819	1	2011	10	Gff	1	1	0	2	1	0	NA
KU06'	361714_284129	2011-2014	236	361714	284129	40818	40819	1	2011	10	Gff	3	8	0	11	1	0	NA
KU07'	363180_280797	2011-2014	237	363180	280797	40818	40819	1	2011	10	Gff	0	0	0	0	0	0	NA
KU01'	363382_290229	2011-2014	239	363382	290229	40818	40819	1	2011	10	Gff	10	11	0	21	1	0	NA
AI07'	353092_278377	2011-2014	241	353092	278377	40818	40819	1	2011	10	Gff	0	5	0	5	1	0	NA
AI08'	353220_278360	2011-2014	242	353220	278360	40818	40819	1	2011	10	Gff	1	0	0	1	1	0	NA
AI05'	354109_280956	2011-2014	243	354109	280956	40818	40819	1	2011	10	Gff	0	0	0	0	0	0	NA
AI06'	354053_280843	2011-2014	244	354053	280843	40818	40819	1	2011	10	Gff	0	0	0	0	0	0	NA
AI_03	354137_283395	2011-2014	245	354137	283395	40818	40819	1	2011	10	Gff	0	1	0	1	1	0	NA
AI03''	354065_283194	2011-2014	246	354065	283194	40818	40819	1	2011	10	Gff	0	3	0	3	1	0	NA
KU02'	363310_290163	2011-2014	247	363310	290163	40819	40820	1	2011	10	Gff	4	4	0	8	1	0	NA
KU_08	363309_280702	2011-2014	248	363309	280702	40819	40820	1	2011	10	Gff	9	13	1	23	1	0	NA
KU05'	361784_284187	2011-2014	249	361784	284187	40819	40820	1	2011	10	Gff	11	14	1	26	1	0	NA
KU06'	361714_284129	2011-2014	250	361714	284129	40819	40820	1	2011	10	Gff	13	17	0	30	1	0	NA
KU07'	363180_280797	2011-2014	251	363180	280797	40819	40820	1	2011	10	Gff	0	0	0	0	0	0	NA
KU01'	363382_290229	2011-2014	253	363382	290229	40819	40820	1	2011	10	Gff	3	3	0	6	1	0	NA
AI07'	353092_278377	2011-2014	255	353092	278377	40819	40820	1	2011	10	Gff	7	8	0	15	1	0	NA
AI08'	353220_278360	2011-2014	256	353220	278360	40819	40820	1	2011	10	Gff	0	3	0	3	1	0	NA
AI05'	354109_280956	2011-2014	257	354109	280956	40819	40820	1	2011	10	Gff	0	0	0	0	0	0	NA
AI06'	354053_280843	2011-2014	258	354053	280843	40819	40820	1	2011	10	Gff	0	0	0	0	0	0	NA
AI_03	354137_283395	2011-2014	259	354137	283395	40819	40820	1	2011	10	Gff	1	1	0	2	1	0	NA
AI03''	354065_283194	2011-2014	260	354065	283194	40819	40820	1	2011	10	Gff	3	2	0	5	1	0	NA
KO_09	381529_274228	2011-2014	261	381529	274228	40819	40820	1	2011	10	Gff	1	0	0	1	1	0	NA
KO_10	381688_274256	2011-2014	262	381688	274256	40819	40820	1	2011	10	Gff	2	5	0	7	1	0	NA
KO_08	382309_276141	2011-2014	263	382309	276141	40819	40820	1	2011	10	Gff	0	2	2	4	1	0	NA
KO_07	382295_276399	2011-2014	264	382295	276399	40819	40820	1	2011	10	Gff	1	3	0	4	1	0	NA
KO_05	382928_277513	2011-2014	265	382928	277513	40819	40820	1	2011	10	Gff	3	9	0	12	1	0	NA
KO_06	382978_277382	2011-2014	266	382978	277382	40819	40820	1	2011	10	Gff	2	4	0	6	1	0	NA
KO_04	383593_280641	2011-2014	267	383593	280641	40819	40820	1	2011	10	Gff	1	2	1	4	1	0	NA
KO_03	383612_280748	2011-2014	268	383612	280748	40819	40820	1	2011	10	Gff	0	5	0	5	1	0	NA
AR_03	344437_269867	2011-2014	269	344437	269867	40820	40821	1	2011	10	Gff	14	23	3	40	1	0	NA
AR_04	344347_269827	2011-2014	270	344347	269827	40820	40821	1	2011	10	Gff	6	20	2	28	1	0	NA
AR_05	341769_267249	2011-2014	271	341769	267249	40820	40821	1	2011	10	Gff	6	14	0	20	1	0	NA
AR_06	341786_267172	2011-2014	272	341786	267172	40820	40821	1	2011	10	Gff	1	11	0	12	1	0	NA
AR_07	338287_265600	2011-2014	273	338287	265600	40820	40821	1	2011	10	Gff	3	6	0	9	1	0	NA
AR_08	338218_265503	2011-2014	274	338218	265503	40820	40821	1	2011	10	Gff	2	1	0	3	1	0	NA
KU02'	363310_290163	2011-2014	275	363310	290163	40820	40821	1	2011	10	Gff	2	5	0	7	1	0	NA
KU_08	363309_280702	2011-2014	276	363309	280702	40820	40821	1	2011	10	Gff	3	6	0	9	1	0	NA
KU05'	361784_284187	2011-2014	277	361784	284187	40820	40821	1	2011	10	Gff	2	1	0	3	1	0	NA
KU06'	361714_284129	2011-2014	278	361714	284129	40820	40821	1	2011	10	Gff	4	5	0	9	1	0	NA
KU07'	363180_280797	2011-2014	279	363180	280797	40820	40821	1	2011	10	Gff	0	0	0	0	0	0	NA
KU01'	363382_290229	2011-2014	281	363382	290229	40820	40821	1	2011	10	Gff	2	2	0	4	1	0	NA
AI07'	353092_278377	2011-2014	283	353092	278377	40820	40821	1	2011	10	Gff	5	7	0	12	1	0	NA
AI08'	353220_278360	2011-2014	284	353220	278360	40820	40821	1	2011	10	Gff	0	0	0	0	0	0	NA
AI05'	354109_280956	2011-2014	285	354109	280956	40820	40821	1	2011	10	Gff	0	0	0	0	0	0	NA
AI06'	354053_280843	2011-2014	286	354053	280843	40820	40821	1	2011	10	Gff	0	0	0	0	0	0	NA
AI_03	354137_283395	2011-2014	287	354137	283395	40820	40821	1	2011	10	Gff	1	2	0	3	1	0	NA
AI03''	354065_283194	2011-2014	288	354065	283194	40820	40821	1	2011	10	Gff	0	1	0	1	1	0	NA
KO_09	381529_274228	2011-2014	289	381529	274228	40820	40821	1	2011	10	Gff	0	2	0	2	1	0	NA
KO_10	381688_274256	2011-2014	290	381688	274256	40820	40821	1	2011	10	Gff	2	3	0	5	1	0	NA
KO_08	382309_276141	2011-2014	291	382309	276141	40820	40821	1	2011	10	Gff	1	0	0	1	1	0	NA
KO_07	382295_276399	2011-2014	292	382295	276399	40820	40821	1	2011	10	Gff	3	3	0	6	1	0	NA
KO_05	382928_277513	2011-2014	293	382928	277513	40820	40821	1	2011	10	Gff	1	6	0	7	1	0	NA
KO_06	382978_277382	2011-2014	294	382978	277382	40820	40821	1	2011	10	Gff	0	1	0	1	1	0	NA
KO_04	383593_280641	2011-2014	295	383593	280641	40820	40821	1	2011	10	Gff	0	2	0	2	1	0	NA
KO_03	383612_280748	2011-2014	296	383612	280748	40820	40821	1	2011	10	Gff	2	0	0	2	1	0	NA
AR_03	344437_269867	2011-2014	297	344437	269867	40821	40822	1	2011	10	Gff	11	22	0	33	1	0	NA
AR_04	344347_269827	2011-2014	298	344347	269827	40821	40822	1	2011	10	Gff	3	7	0	10	1	0	NA
AR_05	341769_267249	2011-2014	299	341769	267249	40821	40822	1	2011	10	Gff	10	18	1	29	1	0	NA
AR_06	341786_267172	2011-2014	300	341786	267172	40821	40822	1	2011	10	Gff	11	25	1	37	1	0	NA
AR_08	338218_265503	2011-2014	301	338218	265503	40821	40822	1	2011	10	Gff	4	10	1	15	1	0	NA
KO_09	381529_274228	2011-2014	302	381529	274228	40821	40822	1	2011	10	Gff	0	1	0	1	1	0	NA
KO_10	381688_274256	2011-2014	303	381688	274256	40821	40822	1	2011	10	Gff	1	1	0	2	1	0	NA
KO_08	382309_276141	2011-2014	304	382309	276141	40821	40822	1	2011	10	Gff	0	1	0	1	1	0	NA
KO_07	382295_276399	2011-2014	305	382295	276399	40821	40822	1	2011	10	Gff	0	0	0	0	0	0	NA
KO_05	382928_277513	2011-2014	306	382928	277513	40821	40822	1	2011	10	Gff	1	3	0	4	1	0	NA
KO_06	382978_277382	2011-2014	307	382978	277382	40821	40822	1	2011	10	Gff	0	0	0	0	0	0	NA
KO_04	383593_280641	2011-2014	308	383593	280641	40821	40822	1	2011	10	Gff	1	2	0	3	1	0	NA
KO_03	383612_280748	2011-2014	309	383612	280748	40821	40822	1	2011	10	Gff	0	1	0	1	1	0	NA
IN01'	348566_268550	2011-2014	310	348566	268550	40821	40822	1	2011	10	Gff	17	44	0	61	1	0	NA
IN02'	348620_268447	2011-2014	311	348620	268447	40821	40822	1	2011	10	Gff	9	12	0	21	1	0	NA
IN_03	348645_267309	2011-2014	312	348645	267309	40821	40822	1	2011	10	Gff	0	0	0	0	0	0	NA
IN_04	348631_267180	2011-2014	313	348631	267180	40821	40822	1	2011	10	Gff	2	5	0	7	1	0	NA
IN_05	350144_265000	2011-2014	314	350144	265000	40821	40822	1	2011	10	Gff	1	4	0	5	1	0	NA
IN_06	350241_264938	2011-2014	315	350241	264938	40821	40822	1	2011	10	Gff	0	0	0	0	0	0	NA
IN_07	352517_259577	2011-2014	316	352517	259577	40821	40822	1	2011	10	Gff	0	0	0	0	0	0	NA
IN_08	352544_259517	2011-2014	317	352544	259517	40821	40822	1	2011	10	Gff	0	0	0	0	0	0	NA
AY_08	363787_266148	2011-2014	318	363787	266148	40821	40822	1	2011	10	Gff	5	11	0	16	1	0	NA
AY_07	363761_266260	2011-2014	319	363761	266260	40821	40822	1	2011	10	Gff	7	13	0	20	1	0	NA
AY_05	362817_268809	2011-2014	320	362817	268809	40821	40822	1	2011	10	Gff	0	6	0	6	1	0	NA
AY_06	362863_268701	2011-2014	321	362863	268701	40821	40822	1	2011	10	Gff	1	3	0	4	1	0	NA
AY03'	360033_271550	2011-2014	322	360033	271550	40821	40822	1	2011	10	Gff	0	0	0	0	0	0	NA
AY04'	360024_271339	2011-2014	323	360024	271339	40821	40822	1	2011	10	Gff	2	9	0	11	1	0	NA
IN01'	348566_268550	2011-2014	324	348566	268550	40822	40823	1	2011	10	Gff	11	26	0	37	1	0	NA
IN02'	348620_268447	2011-2014	325	348620	268447	40822	40823	1	2011	10	Gff	3	4	0	7	1	0	NA
IN_03	348645_267309	2011-2014	326	348645	267309	40822	40823	1	2011	10	Gff	0	2	0	2	1	0	NA
IN_04	348631_267180	2011-2014	327	348631	267180	40822	40823	1	2011	10	Gff	1	3	0	4	1	0	NA
IN_05	350144_265000	2011-2014	328	350144	265000	40822	40823	1	2011	10	Gff	2	7	0	9	1	0	NA
IN_06	350241_264938	2011-2014	329	350241	264938	40822	40823	1	2011	10	Gff	0	3	0	3	1	0	NA
IN_07	352517_259577	2011-2014	330	352517	259577	40822	40823	1	2011	10	Gff	0	0	0	0	0	0	NA
IN_08	352544_259517	2011-2014	331	352544	259517	40822	40823	1	2011	10	Gff	0	0	0	0	0	0	NA
AY_08	363787_266148	2011-2014	332	363787	266148	40823	40824	1	2011	10	Gff	0	4	0	4	1	0	NA
AY_07	363761_266260	2011-2014	333	363761	266260	40823	40824	1	2011	10	Gff	5	12	0	17	1	0	NA
AY_05	362817_268809	2011-2014	334	362817	268809	40823	40824	1	2011	10	Gff	4	9	0	13	1	0	NA
AY_06	362863_268701	2011-2014	335	362863	268701	40823	40824	1	2011	10	Gff	1	6	0	7	1	0	NA
AY03'	360033_271550	2011-2014	336	360033	271550	40823	40824	1	2011	10	Gff	0	0	0	0	0	0	NA
AY04'	360024_271339	2011-2014	337	360024	271339	40823	40824	1	2011	10	Gff	0	0	0	0	0	0	NA
KO_09	381529_274228	2011-2014	338	381529	274228	40825	40826	1	2011	10	Gff	0	0	2	2	1	0	NA
KO_10	381688_274256	2011-2014	339	381688	274256	40825	40826	1	2011	10	Gff	0	2	0	2	1	0	NA
KO_08	382309_276141	2011-2014	340	382309	276141	40825	40826	1	2011	10	Gff	2	3	0	5	1	0	NA
KO_07	382295_276399	2011-2014	341	382295	276399	40825	40826	1	2011	10	Gff	1	3	0	4	1	0	NA
KO_05	382928_277513	2011-2014	342	382928	277513	40825	40826	1	2011	10	Gff	2	4	0	6	1	0	NA
KO_06	382978_277382	2011-2014	343	382978	277382	40825	40826	1	2011	10	Gff	0	3	0	3	1	0	NA
KO_04	383593_280641	2011-2014	344	383593	280641	40825	40826	1	2011	10	Gff	0	1	0	1	1	0	NA
KO_03	383612_280748	2011-2014	345	383612	280748	40825	40826	1	2011	10	Gff	1	2	0	3	1	0	NA
AR_07	338287_265600	2011-2014	346	338287	265600	40826	40827	1	2011	10	Gff	2	10	0	12	1	0	NA
AR_08	338218_265503	2011-2014	347	338218	265503	40826	40827	1	2011	10	Gff	1	6	0	7	1	0	NA
AR_09	335855_265851	2011-2014	348	335855	265851	40826	40827	1	2011	10	Gff	8	10	0	18	1	0	NA
AR_05	341769_267249	2011-2014	351	341769	267249	40826	40827	1	2011	10	Gff	7	16	0	23	1	0	NA
AR_03	344437_269867	2011-2014	352	344437	269867	40826	40827	1	2011	10	Gff	4	8	0	12	1	0	NA
AR_04	344347_269827	2011-2014	353	344347	269827	40826	40827	1	2011	10	Gff	4	1	0	5	1	0	NA
AY_08	363787_266148	2011-2014	354	363787	266148	40826	40827	1	2011	10	Gff	3	8	0	11	1	0	NA
AY_07	363761_266260	2011-2014	355	363761	266260	40826	40827	1	2011	10	Gff	2	7	0	9	1	0	NA
AY_05	362817_268809	2011-2014	356	362817	268809	40826	40827	1	2011	10	Gff	0	4	0	4	1	0	NA
AY_06	362863_268701	2011-2014	357	362863	268701	40826	40827	1	2011	10	Gff	3	5	0	8	1	0	NA
AY03'	360033_271550	2011-2014	358	360033	271550	40826	40827	1	2011	10	Gff	0	0	0	0	0	0	NA
AY04'	360024_271339	2011-2014	359	360024	271339	40826	40827	1	2011	10	Gff	0	0	0	0	0	0	NA
KO_09	381529_274228	2011-2014	360	381529	274228	40826	40827	1	2011	10	Gff	0	1	0	1	1	0	NA
KO_10	381688_274256	2011-2014	361	381688	274256	40826	40827	1	2011	10	Gff	1	1	0	2	1	0	NA
KO_08	382309_276141	2011-2014	362	382309	276141	40826	40827	1	2011	10	Gff	2	3	0	5	1	0	NA
KO_07	382295_276399	2011-2014	363	382295	276399	40826	40827	1	2011	10	Gff	0	2	0	2	1	0	NA
KO_05	382928_277513	2011-2014	364	382928	277513	40826	40827	1	2011	10	Gff	2	4	0	6	1	0	NA
KO_06	382978_277382	2011-2014	365	382978	277382	40826	40827	1	2011	10	Gff	0	1	0	1	1	0	NA
KO_04	383593_280641	2011-2014	366	383593	280641	40826	40827	1	2011	10	Gff	2	1	0	3	1	0	NA
KO_03	383612_280748	2011-2014	367	383612	280748	40826	40827	1	2011	10	Gff	0	2	0	2	1	0	NA
KO_02	383224_283612	2011-2014	368	383224	283612	40826	40827	1	2011	10	Gff	0	1	0	1	1	0	NA
KO_01	383225_283736	2011-2014	369	383225	283736	40826	40827	1	2011	10	Gff	0	1	0	1	1	0	NA
AR_07	338287_265600	2011-2014	370	338287	265600	40827	40828	1	2011	10	Gff	9	21	0	30	1	0	NA
AR_08	338218_265503	2011-2014	373	338218	265503	40827	40828	1	2011	10	Gff	6	10	0	16	1	0	NA
AR_05	341769_267249	2011-2014	374	341769	267249	40827	40828	1	2011	10	Gff	1	21	3	25	1	0	NA
AR_06	341786_267172	2011-2014	375	341786	267172	40827	40828	1	2011	10	Gff	2	6	0	8	1	0	NA
AR_03	344437_269867	2011-2014	376	344437	269867	40827	40828	1	2011	10	Gff	6	9	1	16	1	0	NA
AR_04	344347_269827	2011-2014	377	344347	269827	40827	40828	1	2011	10	Gff	1	7	0	8	1	0	NA
KU02'	363310_290163	2011-2014	378	363310	290163	40827	40828	1	2011	10	Gff	2	13	0	15	1	0	NA
KU05'	361784_284187	2011-2014	380	361784	284187	40827	40828	1	2011	10	Gff	3	5	0	8	1	0	NA
KU06'	361714_284129	2011-2014	381	361714	284129	40827	40828	1	2011	10	Gff	4	7	0	11	1	0	NA
ORUBRIDGE1	361484_283644	2011-2014	382	361484	283644	40827	40828	1	2011	10	Gff	5	7	0	12	1	0	NA
KU07'	363180_280797	2011-2014	384	363180	280797	40827	40828	1	2011	10	Gff	0	4	0	4	1	0	NA
KU_08	363309_280702	2011-2014	385	363309	280702	40827	40828	1	2011	10	Gff	7	8	0	15	1	0	NA
KU01'	363382_290229	2011-2014	386	363382	290229	40827	40828	1	2011	10	Gff	0	0	0	0	0	0	NA
IN01'	348566_268550	2011-2014	388	348566	268550	40827	40828	1	2011	10	Gff	5	14	0	19	1	0	NA
IN02'	348620_268447	2011-2014	389	348620	268447	40827	40828	1	2011	10	Gff	7	21	0	28	1	0	NA
IN_03	348645_267309	2011-2014	390	348645	267309	40827	40828	1	2011	10	Gff	0	9	0	9	1	0	NA
IN_04	348631_267180	2011-2014	391	348631	267180	40827	40828	1	2011	10	Gff	3	2	0	5	1	0	NA
IN_05	350144_265000	2011-2014	392	350144	265000	40827	40828	1	2011	10	Gff	4	3	0	7	1	0	NA
IN_06	350241_264938	2011-2014	393	350241	264938	40827	40828	1	2011	10	Gff	0	5	0	5	1	0	NA
IN_07	352517_259577	2011-2014	394	352517	259577	40827	40828	1	2011	10	Gff	0	0	0	0	0	0	NA
IN_08	352544_259517	2011-2014	395	352544	259517	40827	40828	1	2011	10	Gff	0	0	0	0	0	0	NA
AY_08	363787_266148	2011-2014	396	363787	266148	40827	40828	1	2011	10	Gff	3	8	0	11	1	0	NA
AY_07	363761_266260	2011-2014	397	363761	266260	40827	40828	1	2011	10	Gff	5	11	0	16	1	0	NA
AY_05	362817_268809	2011-2014	398	362817	268809	40827	40828	1	2011	10	Gff	1	7	0	8	1	0	NA
AY_06	362863_268701	2011-2014	399	362863	268701	40827	40828	1	2011	10	Gff	0	2	0	2	1	0	NA
AY03'	360033_271550	2011-2014	400	360033	271550	40827	40828	1	2011	10	Gff	0	0	0	0	0	0	NA
AY04'	360024_271339	2011-2014	401	360024	271339	40827	40828	1	2011	10	Gff	0	0	0	0	0	0	NA
KO_09	381529_274228	2011-2014	402	381529	274228	40827	40828	1	2011	10	Gff	0	0	0	0	0	0	NA
KO_10	381688_274256	2011-2014	403	381688	274256	40827	40828	1	2011	10	Gff	0	1	0	1	1	0	NA
KO_08	382309_276141	2011-2014	404	382309	276141	40827	40828	1	2011	10	Gff	0	2	0	2	1	0	NA
KO_07	382295_276399	2011-2014	405	382295	276399	40827	40828	1	2011	10	Gff	1	0	0	1	1	0	NA
KO_05	382928_277513	2011-2014	406	382928	277513	40827	40828	1	2011	10	Gff	0	2	0	2	1	0	NA
KO_06	382978_277382	2011-2014	407	382978	277382	40827	40828	1	2011	10	Gff	0	0	0	0	0	0	NA
KO_04	383593_280641	2011-2014	408	383593	280641	40827	40828	1	2011	10	Gff	1	2	0	3	1	0	NA
KO_03	383612_280748	2011-2014	409	383612	280748	40827	40828	1	2011	10	Gff	0	1	0	1	1	0	NA
KO_02	383224_283612	2011-2014	410	383224	283612	40827	40828	1	2011	10	Gff	1	5	0	6	1	0	NA
KO_01	383225_283736	2011-2014	411	383225	283736	40827	40828	1	2011	10	Gff	1	0	0	1	1	0	NA
KU02'	363310_290163	2011-2014	412	363310	290163	40828	40829	1	2011	10	Gff	0	0	0	0	0	0	NA
KU05'	361784_284187	2011-2014	414	361784	284187	40828	40829	1	2011	10	Gff	0	4	0	4	1	0	NA
KU06'	361714_284129	2011-2014	415	361714	284129	40828	40829	1	2011	10	Gff	2	3	0	5	1	0	NA
ORUBRIDGE1	361484_283644	2011-2014	416	361484	283644	40828	40829	1	2011	10	Gff	1	3	0	4	1	0	NA
KU07'	363180_280797	2011-2014	418	363180	280797	40828	40829	1	2011	10	Gff	0	1	0	1	1	0	NA
KU01'	363382_290229	2011-2014	419	363382	290229	40828	40829	1	2011	10	Gff	3	7	0	10	1	0	NA
IN01'	348566_268550	2011-2014	422	348566	268550	40828	40829	1	2011	10	Gff	2	3	0	5	1	0	NA
IN02'	348620_268447	2011-2014	423	348620	268447	40828	40829	1	2011	10	Gff	6	15	0	21	1	0	NA
IN_03	348645_267309	2011-2014	424	348645	267309	40828	40829	1	2011	10	Gff	3	8	0	11	1	0	NA
IN_04	348631_267180	2011-2014	425	348631	267180	40828	40829	1	2011	10	Gff	3	14	0	17	1	0	NA
IN_05	350144_265000	2011-2014	426	350144	265000	40828	40829	1	2011	10	Gff	0	5	0	5	1	0	NA
IN_07	352517_259577	2011-2014	427	352517	259577	40828	40829	1	2011	10	Gff	0	0	0	0	0	0	NA
IN_08	352544_259517	2011-2014	428	352544	259517	40828	40829	1	2011	10	Gff	0	0	0	0	0	0	NA
KU02'	363310_290163	2011-2014	429	363310	290163	40829	40830	1	2011	10	Gff	0	1	0	1	1	0	NA
KU05'	361784_284187	2011-2014	431	361784	284187	40829	40830	1	2011	10	Gff	0	0	0	0	0	0	NA
KU06'	361714_284129	2011-2014	432	361714	284129	40829	40830	1	2011	10	Gff	5	7	0	12	1	0	NA
ORUBRIDGE1	361484_283644	2011-2014	433	361484	283644	40829	40830	1	2011	10	Gff	4	9	0	13	1	0	NA
KU07'	363180_280797	2011-2014	435	363180	280797	40829	40830	1	2011	10	Gff	0	0	0	0	0	0	NA
KU01'	363382_290229	2011-2014	436	363382	290229	40829	40830	1	2011	10	Gff	4	5	0	9	1	0	NA
KU02'	363310_290163	2011-2014	439	363310	290163	40832	40833	1	2011	10	Gff	2	4	0	6	1	0	NA
KU05'	361784_284187	2011-2014	441	361784	284187	40832	40833	1	2011	10	Gff	5	7	0	12	1	0	NA
KU06'	361714_284129	2011-2014	442	361714	284129	40832	40833	1	2011	10	Gff	4	6	0	10	1	0	NA
ORUBRIDGE1	361484_283644	2011-2014	443	361484	283644	40832	40833	1	2011	10	Gff	3	4	0	7	1	0	NA
KU07'	363180_280797	2011-2014	445	363180	280797	40832	40833	1	2011	10	Gff	2	2	0	4	1	0	NA
KU01'	363382_290229	2011-2014	446	363382	290229	40832	40833	1	2011	10	Gff	3	6	0	9	1	0	NA
KU02'	363310_290163	2011-2014	449	363310	290163	40833	40834	1	2011	10	Gff	0	4	0	4	1	0	NA
KU05'	361784_284187	2011-2014	451	361784	284187	40833	40834	1	2011	10	Gff	3	3	0	6	1	0	NA
KU06'	361714_284129	2011-2014	452	361714	284129	40833	40834	1	2011	10	Gff	9	11	0	20	1	0	NA
ORUBRIDGE1	361484_283644	2011-2014	453	361484	283644	40833	40834	1	2011	10	Gff	4	7	0	11	1	0	NA
KU07'	363180_280797	2011-2014	455	363180	280797	40833	40834	1	2011	10	Gff	0	2	0	2	1	0	NA
KU01'	363382_290229	2011-2014	456	363382	290229	40833	40834	1	2011	10	Gff	6	9	0	15	1	0	NA
AY_08	363787_266148	2011-2014	459	363787	266148	40833	40834	1	2011	10	Gff	3	18	0	21	1	0	NA
AY_07	363761_266260	2011-2014	460	363761	266260	40833	40834	1	2011	10	Gff	4	5	0	9	1	0	NA
AY_05	362817_268809	2011-2014	461	362817	268809	40833	40834	1	2011	10	Gff	2	9	0	11	1	0	NA
AY_06	362863_268701	2011-2014	462	362863	268701	40833	40834	1	2011	10	Gff	4	3	0	7	1	0	NA
AY03'	360033_271550	2011-2014	463	360033	271550	40833	40834	1	2011	10	Gff	3	11	0	14	1	0	NA
AY04'	360024_271339	2011-2014	464	360024	271339	40833	40834	1	2011	10	Gff	0	5	0	5	1	0	NA
AR_07	338287_265600	2011-2014	465	338287	265600	40833	40834	1	2011	10	Gff	7	9	0	16	1	0	NA
AR_08	338218_265503	2011-2014	466	338218	265503	40833	40834	1	2011	10	Gff	0	1	0	1	1	0	NA
AR_05	341769_267249	2011-2014	470	341769	267249	40833	40834	1	2011	10	Gff	3	7	0	10	1	0	NA
AR_06	341786_267172	2011-2014	471	341786	267172	40833	40834	1	2011	10	Gff	7	10	0	17	1	0	NA
AR_04	344347_269827	2011-2014	472	344347	269827	40833	40834	1	2011	10	Gff	5	19	2	26	1	0	NA
AR_03	344437_269867	2011-2014	473	344437	269867	40833	40834	1	2011	10	Gff	5	9	0	14	1	0	NA
KO_09	381529_274228	2011-2014	474	381529	274228	40833	40834	1	2011	10	Gff	0	0	0	0	0	0	NA
KO_10	381688_274256	2011-2014	475	381688	274256	40833	40834	1	2011	10	Gff	0	1	0	1	1	0	NA
KO_08	382309_276141	2011-2014	476	382309	276141	40833	40834	1	2011	10	Gff	1	0	0	1	1	0	NA
KO_07	382295_276399	2011-2014	477	382295	276399	40833	40834	1	2011	10	Gff	2	0	0	2	1	0	NA
KO_05	382928_277513	2011-2014	478	382928	277513	40833	40834	1	2011	10	Gff	0	0	0	0	0	0	NA
KO_06	382978_277382	2011-2014	479	382978	277382	40833	40834	1	2011	10	Gff	0	1	0	1	1	0	NA
KO_04	383593_280641	2011-2014	480	383593	280641	40833	40834	1	2011	10	Gff	0	0	0	0	0	0	NA
KO_03	383612_280748	2011-2014	481	383612	280748	40833	40834	1	2011	10	Gff	1	4	0	5	1	0	NA
KO_02	383224_283612	2011-2014	482	383224	283612	40833	40834	1	2011	10	Gff	0	0	0	0	0	0	NA
KO_01	383225_283736	2011-2014	483	383225	283736	40833	40834	1	2011	10	Gff	1	3	0	4	1	0	NA
AY_08	363787_266148	2011-2014	484	363787	266148	40834	40835	1	2011	10	Gff	3	8	0	11	1	0	NA
AY_07	363761_266260	2011-2014	485	363761	266260	40834	40835	1	2011	10	Gff	2	5	0	7	1	0	NA
AY_05	362817_268809	2011-2014	486	362817	268809	40834	40835	1	2011	10	Gff	0	3	0	3	1	0	NA
AY_06	362863_268701	2011-2014	487	362863	268701	40834	40835	1	2011	10	Gff	1	4	0	5	1	0	NA
AY03'	360033_271550	2011-2014	488	360033	271550	40834	40835	1	2011	10	Gff	0	4	0	4	1	0	NA
AY04'	360024_271339	2011-2014	489	360024	271339	40834	40835	1	2011	10	Gff	0	0	0	0	0	0	NA
KO_09	381529_274228	2011-2014	490	381529	274228	40834	40835	1	2011	10	Gff	0	0	0	0	0	0	NA
KO_10	381688_274256	2011-2014	491	381688	274256	40834	40835	1	2011	10	Gff	0	1	0	1	1	0	NA
KO_08	382309_276141	2011-2014	492	382309	276141	40834	40835	1	2011	10	Gff	1	2	0	3	1	0	NA
KO_07	382295_276399	2011-2014	493	382295	276399	40834	40835	1	2011	10	Gff	0	0	0	0	0	0	NA
KO_05	382928_277513	2011-2014	494	382928	277513	40834	40835	1	2011	10	Gff	1	1	0	2	1	0	NA
KO_06	382978_277382	2011-2014	495	382978	277382	40834	40835	1	2011	10	Gff	0	0	0	0	0	0	NA
KO_04	383593_280641	2011-2014	496	383593	280641	40834	40835	1	2011	10	Gff	2	0	0	2	1	0	NA
KO_03	383612_280748	2011-2014	497	383612	280748	40834	40835	1	2011	10	Gff	0	1	0	1	1	0	NA
KO_02	383224_283612	2011-2014	498	383224	283612	40834	40835	1	2011	10	Gff	2	6	0	8	1	0	NA
KO_01	383225_283736	2011-2014	499	383225	283736	40834	40835	1	2011	10	Gff	4	2	1	7	1	0	NA
AR_07	338287_265600	2011-2014	500	338287	265600	40835	40836	1	2011	10	Gff	3	4	0	7	1	0	NA
AR_09	335855_265851	2011-2014	501	335855	265851	40835	40836	1	2011	10	Gff	0	0	0	0	0	0	NA
AR_08	338218_265503	2011-2014	503	338218	265503	40835	40836	1	2011	10	Gff	1	2	2	5	1	0	NA
AR_06	341786_267172	2011-2014	504	341786	267172	40835	40836	1	2011	10	Gff	2	1	1	4	1	0	NA
AR_04	344347_269827	2011-2014	505	344347	269827	40835	40836	1	2011	10	Gff	4	8	2	14	1	0	NA
AR_03	344437_269867	2011-2014	506	344437	269867	40835	40836	1	2011	10	Gff	0	0	2	2	1	0	NA
AR_10	335795_265827	2011-2014	507	335795	265827	40835	40836	1	2011	10	Gff	1	7	4	12	1	0	NA
KO_09	381529_274228	2011-2014	508	381529	274228	40835	40836	1	2011	10	Gff	0	0	0	0	0	0	NA
KO_10	381688_274256	2011-2014	509	381688	274256	40835	40836	1	2011	10	Gff	0	0	0	0	0	0	NA
KO_08	382309_276141	2011-2014	510	382309	276141	40835	40836	1	2011	10	Gff	1	2	0	3	1	0	NA
KO_07	382295_276399	2011-2014	511	382295	276399	40835	40836	1	2011	10	Gff	0	1	0	1	1	0	NA
KO_05	382928_277513	2011-2014	512	382928	277513	40835	40836	1	2011	10	Gff	1	0	0	1	1	0	NA
KO_06	382978_277382	2011-2014	513	382978	277382	40835	40836	1	2011	10	Gff	0	0	0	0	0	0	NA
KO_04	383593_280641	2011-2014	514	383593	280641	40835	40836	1	2011	10	Gff	0	0	0	0	0	0	NA
KO_03	383612_280748	2011-2014	515	383612	280748	40835	40836	1	2011	10	Gff	1	3	0	4	1	0	NA
KO_02	383224_283612	2011-2014	516	383224	283612	40835	40836	1	2011	10	Gff	0	2	0	2	1	0	NA
KO_01	383225_283736	2011-2014	517	383225	283736	40835	40836	1	2011	10	Gff	2	3	0	5	1	0	NA
KU02'	363310_290163	2011-2014	518	363310	290163	40835	40836	1	2011	10	Gff	1	2	0	3	1	0	NA
ORUBRIDGE1	361484_283644	2011-2014	520	361484	283644	40835	40836	1	2011	10	Gff	5	8	0	13	1	0	NA
KU05'	361784_284187	2011-2014	522	361784	284187	40835	40836	1	2011	10	Gff	2	3	0	5	1	0	NA
KU06'	361714_284129	2011-2014	523	361714	284129	40835	40836	1	2011	10	Gff	3	3	0	6	1	0	NA
KU01'	363382_290229	2011-2014	524	363382	290229	40835	40836	1	2011	10	Gff	4	5	0	9	1	0	NA
KU07'	363180_280797	2011-2014	526	363180	280797	40835	40836	1	2011	10	Gff	1	3	0	4	1	0	NA
IN01'	348566_268550	2011-2014	528	348566	268550	40836	40837	1	2011	10	Gff	5	11	0	16	1	0	NA
IN02'	348620_268447	2011-2014	529	348620	268447	40836	40837	1	2011	10	Gff	3	19	0	22	1	0	NA
IN_03	348645_267309	2011-2014	530	348645	267309	40836	40837	1	2011	10	Gff	0	7	0	7	1	0	NA
IN_04	348631_267180	2011-2014	531	348631	267180	40836	40837	1	2011	10	Gff	2	9	0	11	1	0	NA
IN_05	350144_265000	2011-2014	532	350144	265000	40836	40837	1	2011	10	Gff	0	9	0	9	1	0	NA
IN_06	350241_264938	2011-2014	533	350241	264938	40836	40837	1	2011	10	Gff	0	0	0	0	0	0	NA
IN_07	352517_259577	2011-2014	534	352517	259577	40836	40837	1	2011	10	Gff	0	0	0	0	0	0	NA
IN_08	352544_259517	2011-2014	535	352544	259517	40836	40837	1	2011	10	Gff	0	0	0	0	0	0	NA
IN01'	348566_268550	2011-2014	536	348566	268550	40837	40838	1	2011	10	Gff	4	7	0	11	1	0	NA
IN02'	348620_268447	2011-2014	537	348620	268447	40837	40838	1	2011	10	Gff	5	3	0	8	1	0	NA
IN_03	348645_267309	2011-2014	538	348645	267309	40837	40838	1	2011	10	Gff	0	4	0	4	1	0	NA
IN_04	348631_267180	2011-2014	539	348631	267180	40837	40838	1	2011	10	Gff	2	5	0	7	1	0	NA
IN_05	350144_265000	2011-2014	540	350144	265000	40837	40838	1	2011	10	Gff	0	3	0	3	1	0	NA
IN_06	350241_264938	2011-2014	541	350241	264938	40837	40838	1	2011	10	Gff	1	4	0	5	1	0	NA
IN_07	352517_259577	2011-2014	542	352517	259577	40837	40838	1	2011	10	Gff	0	0	0	0	0	0	NA
KO_09	381529_274228	2011-2014	543	381529	274228	40839	40840	1	2011	10	Gff	0	0	0	0	0	0	NA
KO_10	381688_274256	2011-2014	544	381688	274256	40839	40840	1	2011	10	Gff	0	1	0	1	1	0	NA
KO_08	382309_276141	2011-2014	545	382309	276141	40839	40840	1	2011	10	Gff	1	1	0	2	1	0	NA
KO_07	382295_276399	2011-2014	546	382295	276399	40839	40840	1	2011	10	Gff	0	0	0	0	0	0	NA
KO_05	382928_277513	2011-2014	547	382928	277513	40839	40840	1	2011	10	Gff	0	2	0	2	1	0	NA
KO_06	382978_277382	2011-2014	548	382978	277382	40839	40840	1	2011	10	Gff	0	0	0	0	0	0	NA
KO_04	383593_280641	2011-2014	549	383593	280641	40839	40840	1	2011	10	Gff	1	0	0	1	1	0	NA
KO_03	383612_280748	2011-2014	550	383612	280748	40839	40840	1	2011	10	Gff	1	1	0	2	1	0	NA
KO_02	383224_283612	2011-2014	551	383224	283612	40839	40840	1	2011	10	Gff	0	1	0	1	1	0	NA
KO_01	383225_283736	2011-2014	552	383225	283736	40839	40840	1	2011	10	Gff	0	2	0	2	1	0	NA
AR_07	338287_265600	2011-2014	553	338287	265600	40840	40841	1	2011	10	Gff	2	4	0	6	1	0	NA
AR_08	338218_265503	2011-2014	554	338218	265503	40840	40841	1	2011	10	Gff	0	0	0	0	0	0	NA
AR_09	335855_265851	2011-2014	555	335855	265851	40840	40841	1	2011	10	Gff	1	2	0	3	1	0	NA
AR_10	335795_265827	2011-2014	556	335795	265827	40840	40841	1	2011	10	Gff	2	4	0	6	1	0	NA
AR_06	341786_267172	2011-2014	559	341786	267172	40840	40841	1	2011	10	Gff	1	3	0	4	1	0	NA
AR_05	341769_267249	2011-2014	560	341769	267249	40840	40841	1	2011	10	Gff	3	2	0	5	1	0	NA
AR_04	344347_269827	2011-2014	561	344347	269827	40840	40841	1	2011	10	Gff	1	1	0	2	1	0	NA
AR_03	344437_269867	2011-2014	562	344437	269867	40840	40841	1	2011	10	Gff	0	6	0	6	1	0	NA
AY_08	363787_266148	2011-2014	563	363787	266148	40840	40841	1	2011	10	Gff	3	5	0	8	1	0	NA
AY_07	363761_266260	2011-2014	564	363761	266260	40840	40841	1	2011	10	Gff	4	7	0	11	1	0	NA
AY_05	362817_268809	2011-2014	565	362817	268809	40840	40841	1	2011	10	Gff	0	6	0	6	1	0	NA
AY_06	362863_268701	2011-2014	566	362863	268701	40840	40841	1	2011	10	Gff	1	3	0	4	1	0	NA
AY03'	360033_271550	2011-2014	567	360033	271550	40840	40841	1	2011	10	Gff	0	0	0	0	0	0	NA
AY04'	360024_271339	2011-2014	568	360024	271339	40840	40841	1	2011	10	Gff	0	0	0	0	0	0	NA
KO_09	381529_274228	2011-2014	569	381529	274228	40840	40841	1	2011	10	Gff	0	1	0	1	1	0	NA
KO_10	381688_274256	2011-2014	570	381688	274256	40840	40841	1	2011	10	Gff	0	0	0	0	0	0	NA
KO_08	382309_276141	2011-2014	571	382309	276141	40840	40841	1	2011	10	Gff	0	1	0	1	1	0	NA
KO_07	382295_276399	2011-2014	572	382295	276399	40840	40841	1	2011	10	Gff	2	4	0	6	1	0	NA
KO_05	382928_277513	2011-2014	573	382928	277513	40840	40841	1	2011	10	Gff	0	6	0	6	1	0	NA
KO_06	382978_277382	2011-2014	574	382978	277382	40840	40841	1	2011	10	Gff	0	1	0	1	1	0	NA
KO_04	383593_280641	2011-2014	575	383593	280641	40840	40841	1	2011	10	Gff	0	0	0	0	0	0	NA
KO_03	383612_280748	2011-2014	576	383612	280748	40840	40841	1	2011	10	Gff	1	3	0	4	1	0	NA
KO_02	383224_283612	2011-2014	577	383224	283612	40840	40841	1	2011	10	Gff	0	1	0	1	1	0	NA
KO_01	383225_283736	2011-2014	578	383225	283736	40840	40841	1	2011	10	Gff	2	4	0	6	1	0	NA
AI07'	353092_278377	2011-2014	579	353092	278377	40840	40841	1	2011	10	Gff	3	5	0	8	1	0	NA
AI08'	353220_278360	2011-2014	580	353220	278360	40840	40841	1	2011	10	Gff	2	3	0	5	1	0	NA
AI_03	354137_283395	2011-2014	581	354137	283395	40840	40841	1	2011	10	Gff	4	7	0	11	1	0	NA
AI_04	354085_283275	2011-2014	582	354085	283275	40840	40841	1	2011	10	Gff	1	3	0	4	1	0	NA
AI05'	354109_280956	2011-2014	583	354109	280956	40840	40841	1	2011	10	Gff	0	0	0	0	0	0	NA
AI06'	354053_280843	2011-2014	584	354053	280843	40840	40841	1	2011	10	Gff	0	1	0	1	1	0	NA
AI09'	353392_278103	2011-2014	585	353392	278103	40840	40841	1	2011	10	Gff	0	0	0	0	0	0	NA
AI10'	353320_278014	2011-2014	586	353320	278014	40840	40841	1	2011	10	Gff	1	3	0	4	1	0	NA
AR_07	338287_265600	2011-2014	589	338287	265600	40841	40842	1	2011	10	Gff	4	21	0	25	1	0	NA
AR_08	338218_265503	2011-2014	590	338218	265503	40841	40842	1	2011	10	Gff	4	3	0	7	1	0	NA
AR_09	335855_265851	2011-2014	591	335855	265851	40841	40842	1	2011	10	Gff	0	2	0	2	1	0	NA
AR_10	335795_265827	2011-2014	592	335795	265827	40841	40842	1	2011	10	Gff	9	7	0	16	1	0	NA
AR_06	341786_267172	2011-2014	595	341786	267172	40841	40842	1	2011	10	Gff	0	3	0	3	1	0	NA
AR_05	341769_267249	2011-2014	596	341769	267249	40841	40842	1	2011	10	Gff	6	8	0	14	1	0	NA
AR_04	344347_269827	2011-2014	597	344347	269827	40841	40842	1	2011	10	Gff	0	6	0	6	1	0	NA
AR_03	344437_269867	2011-2014	598	344437	269867	40841	40842	1	2011	10	Gff	0	4	0	4	1	0	NA
AY_08	363787_266148	2011-2014	599	363787	266148	40841	40842	1	2011	10	Gff	2	5	0	7	1	0	NA
AY_07	363761_266260	2011-2014	600	363761	266260	40841	40842	1	2011	10	Gff	3	9	0	12	1	0	NA
AY_05	362817_268809	2011-2014	601	362817	268809	40841	40842	1	2011	10	Gff	0	3	0	3	1	0	NA
AY_06	362863_268701	2011-2014	602	362863	268701	40841	40842	1	2011	10	Gff	0	0	0	0	0	0	NA
AY03'	360033_271550	2011-2014	603	360033	271550	40841	40842	1	2011	10	Gff	0	0	0	0	0	0	NA
AY04'	360024_271339	2011-2014	604	360024	271339	40841	40842	1	2011	10	Gff	0	0	0	0	0	0	NA
KO_09	381529_274228	2011-2014	605	381529	274228	40841	40842	1	2011	10	Gff	0	0	0	0	0	0	NA
KO_10	381688_274256	2011-2014	606	381688	274256	40841	40842	1	2011	10	Gff	0	1	0	1	1	0	NA
KO_08	382309_276141	2011-2014	607	382309	276141	40841	40842	1	2011	10	Gff	0	2	0	2	1	0	NA
KO_07	382295_276399	2011-2014	608	382295	276399	40841	40842	1	2011	10	Gff	0	0	0	0	0	0	NA
KO_05	382928_277513	2011-2014	609	382928	277513	40841	40842	1	2011	10	Gff	1	2	0	3	1	0	NA
KO_06	382978_277382	2011-2014	610	382978	277382	40841	40842	1	2011	10	Gff	0	0	0	0	0	0	NA
KO_04	383593_280641	2011-2014	611	383593	280641	40841	40842	1	2011	10	Gff	0	2	0	2	1	0	NA
KO_03	383612_280748	2011-2014	612	383612	280748	40841	40842	1	2011	10	Gff	0	1	0	1	1	0	NA
KO_02	383224_283612	2011-2014	613	383224	283612	40841	40842	1	2011	10	Gff	0	2	0	2	1	0	NA
KO_01	383225_283736	2011-2014	614	383225	283736	40841	40842	1	2011	10	Gff	1	5	0	6	1	0	NA
AI07'	353092_278377	2011-2014	615	353092	278377	40841	40842	1	2011	10	Gff	1	3	0	4	1	0	NA
AI08'	353220_278360	2011-2014	616	353220	278360	40841	40842	1	2011	10	Gff	2	2	0	4	1	0	NA
AI_03	354137_283395	2011-2014	617	354137	283395	40841	40842	1	2011	10	Gff	2	4	0	6	1	0	NA
AI_04	354085_283275	2011-2014	618	354085	283275	40841	40842	1	2011	10	Gff	0	1	0	1	1	0	NA
AI05'	354109_280956	2011-2014	619	354109	280956	40841	40842	1	2011	10	Gff	0	0	0	0	0	0	NA
AI06'	354053_280843	2011-2014	620	354053	280843	40841	40842	1	2011	10	Gff	1	0	0	1	1	0	NA
AI09'	353392_278103	2011-2014	621	353392	278103	40841	40842	1	2011	10	Gff	0	0	0	0	0	0	NA
AI10'	353320_278014	2011-2014	622	353320	278014	40841	40842	1	2011	10	Gff	1	1	0	2	1	0	NA
AI07'	353092_278377	2011-2014	625	353092	278377	40842	40843	1	2011	10	Gff	1	2	0	3	1	0	NA
AI08'	353220_278360	2011-2014	626	353220	278360	40842	40843	1	2011	10	Gff	0	2	0	2	1	0	NA
AI_03	354137_283395	2011-2014	627	354137	283395	40842	40843	1	2011	10	Gff	0	0	0	0	0	0	NA
AI_04	354085_283275	2011-2014	628	354085	283275	40842	40843	1	2011	10	Gff	0	1	0	1	1	0	NA
AI05'	354109_280956	2011-2014	629	354109	280956	40842	40843	1	2011	10	Gff	0	0	0	0	0	0	NA
AI06'	354053_280843	2011-2014	630	354053	280843	40842	40843	1	2011	10	Gff	0	0	0	0	0	0	NA
AI09'	353392_278103	2011-2014	631	353392	278103	40842	40843	1	2011	10	Gff	2	3	0	5	1	0	NA
AI10'	353320_278014	2011-2014	632	353320	278014	40842	40843	1	2011	10	Gff	0	2	0	2	1	0	NA
AR_04	344347_269827	2011-2014	635	344347	269827	40847	40848	1	2011	11	Gff	2	3	0	5	1	1	0
AR_03	344437_269867	2011-2014	636	344437	269867	40847	40848	1	2011	11	Gff	1	8	0	9	1	1	29.943811416626
AR_05	341769_267249	2011-2014	637	341769	267249	40847	40848	1	2011	11	Gff	2	6	0	8	1	1	0
AR_06	341786_267172	2011-2014	638	341786	267172	40847	40848	1	2011	11	Gff	0	1	0	1	1	1	0
AR_07	338287_265600	2011-2014	639	338287	265600	40847	40848	1	2011	11	Gff	2	2	0	4	1	1	0
AR_08	338218_265503	2011-2014	640	338218	265503	40847	40848	1	2011	11	Gff	5	5	0	10	1	1	89.831428527832
AR_09	335855_265851	2011-2014	641	335855	265851	40847	40848	1	2011	11	Gff	1	3	0	4	1	1	2024.2548828125
AR_10	335795_265827	2011-2014	642	335795	265827	40847	40848	1	2011	11	Gff	6	4	1	11	1	1	2079.96362304688
KU02'	363310_290163	2011-2014	645	363310	290163	40847	40848	1	2011	11	Gff	0	0	0	0	0	1	2842.29711914062
KU05'	361784_284187	2011-2014	647	361784	284187	40847	40848	1	2011	11	Gff	1	2	0	3	1	1	59.887622833252
KU06'	361714_284129	2011-2014	648	361714	284129	40847	40848	1	2011	11	Gff	0	1	0	1	1	1	133.912796020508
KU07'	363180_280797	2011-2014	649	363180	280797	40847	40848	1	2011	11	Gff	2	4	0	6	1	1	0
KU_08	363309_280702	2011-2014	650	363309	280702	40847	40848	1	2011	11	Gff	1	6	0	7	1	1	0
AR_04	344347_269827	2011-2014	651	344347	269827	40848	40849	1	2011	11	Gff	4	15	0	19	1	1	0
AR_03	344437_269867	2011-2014	652	344437	269867	40848	40849	1	2011	11	Gff	2	7	0	9	1	1	29.943811416626
AR_05	341769_267249	2011-2014	653	341769	267249	40848	40849	1	2011	11	Gff	3	3	0	6	1	1	0
AR_06	341786_267172	2011-2014	654	341786	267172	40848	40849	1	2011	11	Gff	0	0	0	0	0	1	0
AR_07	338287_265600	2011-2014	655	338287	265600	40848	40849	1	2011	11	Gff	4	5	0	9	1	1	0
AR_08	338218_265503	2011-2014	656	338218	265503	40848	40849	1	2011	11	Gff	3	9	0	12	1	1	89.831428527832
AR_09	335855_265851	2011-2014	657	335855	265851	40848	40849	1	2011	11	Gff	4	3	0	7	1	1	2024.2548828125
AR_10	335795_265827	2011-2014	658	335795	265827	40848	40849	1	2011	11	Gff	2	3	0	5	1	1	2079.96362304688
KU02'	363310_290163	2011-2014	661	363310	290163	40848	40849	1	2011	11	Gff	11	13	0	24	1	1	2842.29711914062
KU05'	361784_284187	2011-2014	663	361784	284187	40848	40849	1	2011	11	Gff	2	4	0	6	1	1	59.887622833252
KU06'	361714_284129	2011-2014	664	361714	284129	40848	40849	1	2011	11	Gff	1	2	0	3	1	1	133.912796020508
KU07'	363180_280797	2011-2014	665	363180	280797	40848	40849	1	2011	11	Gff	5	7	0	12	1	1	0
KU_08	363309_280702	2011-2014	666	363309	280702	40848	40849	1	2011	11	Gff	1	4	0	5	1	1	0
KO_04	383593_280641	2011-2014	667	383593	280641	40848	40849	1	2011	11	Gff	0	0	0	0	0	0	18750.900390625
KO_03	383612_280748	2011-2014	668	383612	280748	40848	40849	1	2011	11	Gff	1	0	0	1	1	0	18711.6484375
KO_05	382928_277513	2011-2014	669	382928	277513	40848	40849	1	2011	11	Gff	0	0	0	0	0	0	19390.669921875
KO_06	382978_277382	2011-2014	670	382978	277382	40848	40849	1	2011	11	Gff	1	2	0	3	1	0	19500.87109375
KO_08	382309_276141	2011-2014	671	382309	276141	40848	40849	1	2011	11	Gff	1	4	0	5	1	0	19506.6640625
KO_07	382295_276399	2011-2014	672	382295	276399	40848	40849	1	2011	11	Gff	0	0	0	0	0	0	19413.037109375
KO_09	381529_274228	2011-2014	673	381529	274228	40848	40849	1	2011	11	Gff	1	0	0	1	1	0	19233.580078125
KO_10	381688_274256	2011-2014	674	381688	274256	40848	40849	1	2011	11	Gff	1	1	0	2	1	0	19383.802734375
KO_02	383224_283612	2011-2014	675	383224	283612	40848	40849	1	2011	11	Gff	1	2	0	3	1	0	17601.587890625
KO_01	383225_283736	2011-2014	676	383225	283736	40848	40849	1	2011	11	Gff	1	3	0	4	1	0	17609.66015625
KO_04	383593_280641	2011-2014	677	383593	280641	40849	40850	1	2011	11	Gff	1	0	0	1	1	0	18750.900390625
KO_03	383612_280748	2011-2014	678	383612	280748	40849	40850	1	2011	11	Gff	0	0	0	0	0	0	18711.6484375
KO_05	382928_277513	2011-2014	679	382928	277513	40849	40850	1	2011	11	Gff	1	2	0	3	1	0	19390.669921875
KO_06	382978_277382	2011-2014	680	382978	277382	40849	40850	1	2011	11	Gff	0	0	0	0	0	0	19500.87109375
KO_08	382309_276141	2011-2014	681	382309	276141	40849	40850	1	2011	11	Gff	0	2	0	2	1	0	19506.6640625
KO_07	382295_276399	2011-2014	682	382295	276399	40849	40850	1	2011	11	Gff	0	0	0	0	0	0	19413.037109375
KO_09	381529_274228	2011-2014	683	381529	274228	40849	40850	1	2011	11	Gff	1	0	0	1	1	0	19233.580078125
KO_10	381688_274256	2011-2014	684	381688	274256	40849	40850	1	2011	11	Gff	2	1	0	3	1	0	19383.802734375
KO_02	383224_283612	2011-2014	685	383224	283612	40849	40850	1	2011	11	Gff	0	2	0	2	1	0	17601.587890625
KO_01	383225_283736	2011-2014	686	383225	283736	40849	40850	1	2011	11	Gff	0	0	0	0	0	0	17609.66015625
IN01'	348566_268550	2011-2014	687	348566	268550	40850	40851	1	2011	11	Gff	5	11	0	16	1	1	1201.11645507812
IN02'	348620_268447	2011-2014	688	348620	268447	40850	40851	1	2011	11	Gff	3	6	0	9	1	1	1109.53845214844
IN_03	348645_267309	2011-2014	689	348645	267309	40850	40851	1	2011	11	Gff	2	7	0	9	1	1	29.943811416626
IN_04	348631_267180	2011-2014	690	348631	267180	40850	40851	1	2011	11	Gff	0	5	0	5	1	1	59.887622833252
IN_05	350144_265000	2011-2014	691	350144	265000	40850	40851	1	2011	11	Gff	6	7	0	13	1	1	29.943811416626
IN_06	350241_264938	2011-2014	692	350241	264938	40850	40851	1	2011	11	Gff	0	3	0	3	1	1	0
IN_07	352517_259577	2011-2014	693	352517	259577	40850	40851	1	2011	11	Gff	0	0	0	0	0	1	0
IN_08	352544_259517	2011-2014	694	352544	259517	40850	40851	1	2011	11	Gff	0	0	0	0	0	1	29.943811416626
IN01'	348566_268550	2011-2014	695	348566	268550	40851	40853	2	2011	11	Gff	3	8	0	11	1	1	1201.11645507812
IN02'	348620_268447	2011-2014	696	348620	268447	40851	40853	2	2011	11	Gff	0	14	0	14	1	1	1109.53845214844
IN_03	348645_267309	2011-2014	697	348645	267309	40851	40853	2	2011	11	Gff	3	5	0	8	1	1	29.943811416626
IN_04	348631_267180	2011-2014	698	348631	267180	40851	40853	2	2011	11	Gff	1	2	0	3	1	1	59.887622833252
IN_05	350144_265000	2011-2014	699	350144	265000	40851	40853	2	2011	11	Gff	2	4	0	6	1	1	29.943811416626
IN_06	350241_264938	2011-2014	700	350241	264938	40851	40853	2	2011	11	Gff	0	0	0	0	0	1	0
IN_07	352517_259577	2011-2014	701	352517	259577	40851	40853	2	2011	11	Gff	0	2	0	2	1	1	0
IN_08	352544_259517	2011-2014	702	352544	259517	40851	40853	2	2011	11	Gff	0	0	0	0	0	1	29.943811416626
AR_03	344437_269867	2011-2014	703	344437	269867	40854	40855	1	2011	11	Gff	5	10	0	15	1	1	29.943811416626
AR_04	344347_269827	2011-2014	704	344347	269827	40854	40855	1	2011	11	Gff	6	4	0	10	1	1	0
AR_05	341769_267249	2011-2014	705	341769	267249	40854	40855	1	2011	11	Gff	3	5	0	8	1	1	0
AR_06	341786_267172	2011-2014	706	341786	267172	40854	40855	1	2011	11	Gff	3	2	0	5	1	1	0
AR_07	338287_265600	2011-2014	707	338287	265600	40854	40855	1	2011	11	Gff	11	13	0	24	1	1	0
AR_08	338218_265503	2011-2014	708	338218	265503	40854	40855	1	2011	11	Gff	2	0	0	2	1	1	89.831428527832
AR_09	335855_265851	2011-2014	709	335855	265851	40854	40855	1	2011	11	Gff	2	6	0	8	1	1	2024.2548828125
AR_10	335795_265827	2011-2014	710	335795	265827	40854	40855	1	2011	11	Gff	6	7	0	13	1	1	2079.96362304688
AY_08	363787_266148	2011-2014	713	363787	266148	40854	40855	1	2011	11	Gff	9	17	0	26	1	1	0
AY_07	363761_266260	2011-2014	714	363761	266260	40854	40855	1	2011	11	Gff	7	11	0	18	1	1	29.943811416626
AY_05	362817_268809	2011-2014	715	362817	268809	40854	40855	1	2011	11	Gff	2	5	0	7	1	1	29.943811416626
AY_06	362863_268701	2011-2014	716	362863	268701	40854	40855	1	2011	11	Gff	0	5	0	5	1	1	29.943811416626
AY03'	360033_271550	2011-2014	717	360033	271550	40854	40855	1	2011	11	Gff	0	0	1	1	1	1	42.3469429016113
AY04'	360024_271339	2011-2014	718	360024	271339	40854	40855	1	2011	11	Gff	0	2	0	2	1	1	59.887622833252
AI07'	353092_278377	2011-2014	719	353092	278377	40854	40855	1	2011	11	Gff	1	2	0	3	1	1	123.461494445801
AI08'	353220_278360	2011-2014	720	353220	278360	40854	40855	1	2011	11	Gff	0	1	0	1	1	1	29.943811416626
AI05'	354109_280956	2011-2014	721	354109	280956	40854	40855	1	2011	11	Gff	2	3	0	5	1	1	29.943811416626
AI06'	354053_280843	2011-2014	722	354053	280843	40854	40855	1	2011	11	Gff	0	0	0	0	0	1	89.831428527832
AI03'	354137_283395	2011-2014	723	354137	283395	40854	40855	1	2011	11	Gff	0	2	0	2	1	1	0
AI04'	354085_283275	2011-2014	724	354085	283275	40854	40855	1	2011	11	Gff	0	0	0	0	0	1	59.887622833252
AR_03	344437_269867	2011-2014	725	344437	269867	40855	40856	1	2011	11	Gff	1	0	0	1	1	1	29.943811416626
AR_04	344347_269827	2011-2014	726	344347	269827	40855	40856	1	2011	11	Gff	1	10	0	11	1	1	0
AR_05	341769_267249	2011-2014	727	341769	267249	40855	40856	1	2011	11	Gff	0	6	0	6	1	1	0
AR_06	341786_267172	2011-2014	728	341786	267172	40855	40856	1	2011	11	Gff	0	1	0	1	1	1	0
AR_07	338287_265600	2011-2014	729	338287	265600	40855	40856	1	2011	11	Gff	1	0	0	1	1	1	0
AR_08	338218_265503	2011-2014	730	338218	265503	40855	40856	1	2011	11	Gff	0	5	0	5	1	1	89.831428527832
AR_09	335855_265851	2011-2014	731	335855	265851	40855	40856	1	2011	11	Gff	0	1	0	1	1	1	2024.2548828125
AR_10	335795_265827	2011-2014	732	335795	265827	40855	40856	1	2011	11	Gff	1	0	0	1	1	1	2079.96362304688
AY_08	363787_266148	2011-2014	735	363787	266148	40855	40856	1	2011	11	Gff	7	15	0	22	1	1	0
AY_07	363761_266260	2011-2014	736	363761	266260	40855	40856	1	2011	11	Gff	3	8	0	11	1	1	29.943811416626
AY_05	362817_268809	2011-2014	737	362817	268809	40855	40856	1	2011	11	Gff	2	3	0	5	1	1	29.943811416626
AY_06	362863_268701	2011-2014	738	362863	268701	40855	40856	1	2011	11	Gff	0	4	0	4	1	1	29.943811416626
AY03'	360033_271550	2011-2014	739	360033	271550	40855	40856	1	2011	11	Gff	0	0	0	0	0	1	42.3469429016113
AY04'	360024_271339	2011-2014	740	360024	271339	40855	40856	1	2011	11	Gff	0	0	0	0	0	1	59.887622833252
AI07'	353092_278377	2011-2014	741	353092	278377	40855	40856	1	2011	11	Gff	0	2	0	2	1	1	123.461494445801
AI08'	353220_278360	2011-2014	742	353220	278360	40855	40856	1	2011	11	Gff	0	0	0	0	0	1	29.943811416626
AI05'	354109_280956	2011-2014	743	354109	280956	40855	40856	1	2011	11	Gff	1	2	0	3	1	1	29.943811416626
AI06'	354053_280843	2011-2014	744	354053	280843	40855	40856	1	2011	11	Gff	0	0	0	0	0	1	89.831428527832
AI03'	354137_283395	2011-2014	745	354137	283395	40855	40856	1	2011	11	Gff	0	2	0	2	1	1	0
AI04'	354085_283275	2011-2014	746	354085	283275	40855	40856	1	2011	11	Gff	0	0	0	0	0	1	59.887622833252
KO_04	383593_280641	2011-2014	747	383593	280641	40855	40856	1	2011	11	Gff	0	0	0	0	0	0	18750.900390625
KO_03	383612_280748	2011-2014	748	383612	280748	40855	40856	1	2011	11	Gff	0	1	0	1	1	0	18711.6484375
KO_05	382928_277513	2011-2014	749	382928	277513	40855	40856	1	2011	11	Gff	0	0	0	0	0	0	19390.669921875
KO_06	382978_277382	2011-2014	750	382978	277382	40855	40856	1	2011	11	Gff	1	0	0	1	1	0	19500.87109375
KO_08	382309_276141	2011-2014	751	382309	276141	40855	40856	1	2011	11	Gff	1	1	0	2	1	0	19506.6640625
KO_07	382295_276399	2011-2014	752	382295	276399	40855	40856	1	2011	11	Gff	0	0	0	0	0	0	19413.037109375
KO_09	381529_274228	2011-2014	753	381529	274228	40855	40856	1	2011	11	Gff	0	0	0	0	0	0	19233.580078125
KO_10	381688_274256	2011-2014	754	381688	274256	40855	40856	1	2011	11	Gff	0	0	0	0	0	0	19383.802734375
KO_02	383224_283612	2011-2014	755	383224	283612	40855	40856	1	2011	11	Gff	1	2	0	3	1	0	17601.587890625
KO_01	383225_283736	2011-2014	756	383225	283736	40855	40856	1	2011	11	Gff	0	0	0	0	0	0	17609.66015625
KO_04	383593_280641	2011-2014	757	383593	280641	40856	40857	1	2011	11	Gff	0	0	0	0	0	0	18750.900390625
KO_03	383612_280748	2011-2014	758	383612	280748	40856	40857	1	2011	11	Gff	0	0	0	0	0	0	18711.6484375
KO_05	382928_277513	2011-2014	759	382928	277513	40856	40857	1	2011	11	Gff	0	0	0	0	0	0	19390.669921875
KO_06	382978_277382	2011-2014	760	382978	277382	40856	40857	1	2011	11	Gff	1	0	0	1	1	0	19500.87109375
KO_08	382309_276141	2011-2014	761	382309	276141	40856	40857	1	2011	11	Gff	1	0	0	1	1	0	19506.6640625
KO_07	382295_276399	2011-2014	762	382295	276399	40856	40857	1	2011	11	Gff	0	0	0	0	0	0	19413.037109375
KO_09	381529_274228	2011-2014	763	381529	274228	40856	40857	1	2011	11	Gff	0	1	0	1	1	0	19233.580078125
KO_10	381688_274256	2011-2014	764	381688	274256	40856	40857	1	2011	11	Gff	0	0	0	0	0	0	19383.802734375
KO_02	383224_283612	2011-2014	765	383224	283612	40856	40857	1	2011	11	Gff	1	1	0	2	1	0	17601.587890625
KO_01	383225_283736	2011-2014	766	383225	283736	40856	40857	1	2011	11	Gff	1	1	0	2	1	0	17609.66015625
IN01'	348566_268550	2011-2014	767	348566	268550	40857	40858	1	2011	11	Gff	5	7	0	12	1	1	1201.11645507812
IN02'	348620_268447	2011-2014	768	348620	268447	40857	40858	1	2011	11	Gff	2	4	0	6	1	1	1109.53845214844
IN_03	348645_267309	2011-2014	769	348645	267309	40857	40858	1	2011	11	Gff	8	13	0	21	1	1	29.943811416626
IN_04	348631_267180	2011-2014	770	348631	267180	40857	40858	1	2011	11	Gff	3	11	0	14	1	1	59.887622833252
IN_05	350144_265000	2011-2014	771	350144	265000	40857	40858	1	2011	11	Gff	0	2	0	2	1	1	29.943811416626
IN_06	350241_264938	2011-2014	772	350241	264938	40857	40858	1	2011	11	Gff	0	0	0	0	0	1	0
IN_07	352517_259577	2011-2014	773	352517	259577	40857	40858	1	2011	11	Gff	0	0	0	0	0	1	0
IN_08	352544_259517	2011-2014	774	352544	259517	40857	40858	1	2011	11	Gff	0	0	0	0	0	1	29.943811416626
IN01'	348566_268550	2011-2014	775	348566	268550	40858	40859	1	2011	11	Gff	3	6	0	9	1	1	1201.11645507812
IN02'	348620_268447	2011-2014	776	348620	268447	40858	40859	1	2011	11	Gff	0	5	0	5	1	1	1109.53845214844
IN_03	348645_267309	2011-2014	777	348645	267309	40858	40859	1	2011	11	Gff	4	7	1	12	1	1	29.943811416626
IN_04	348631_267180	2011-2014	778	348631	267180	40858	40859	1	2011	11	Gff	0	9	0	9	1	1	59.887622833252
IN_05	350144_265000	2011-2014	779	350144	265000	40858	40859	1	2011	11	Gff	1	4	0	5	1	1	29.943811416626
IN_06	350241_264938	2011-2014	780	350241	264938	40858	40859	1	2011	11	Gff	2	3	0	5	1	1	0
IN_07	352517_259577	2011-2014	781	352517	259577	40858	40859	1	2011	11	Gff	0	0	0	0	0	1	0
IN_08	352544_259517	2011-2014	782	352544	259517	40858	40859	1	2011	11	Gff	0	0	0	0	0	1	29.943811416626
AR_03	344437_269867	2011-2014	783	344437	269867	40861	40862	1	2011	11	Gff	7	11	0	18	1	1	29.943811416626
AR_04	344347_269827	2011-2014	784	344347	269827	40861	40862	1	2011	11	Gff	3	9	0	12	1	1	0
AR_05	341769_267249	2011-2014	785	341769	267249	40861	40862	1	2011	11	Gff	6	6	0	12	1	1	0
AR_06	341786_267172	2011-2014	786	341786	267172	40861	40862	1	2011	11	Gff	5	8	0	13	1	1	0
AR_07	338287_265600	2011-2014	787	338287	265600	40861	40862	1	2011	11	Gff	9	5	0	14	1	1	0
AR_08	338218_265503	2011-2014	788	338218	265503	40861	40862	1	2011	11	Gff	3	11	0	14	1	1	89.831428527832
AR_09	335855_265851	2011-2014	789	335855	265851	40861	40862	1	2011	11	Gff	1	5	0	6	1	1	2024.2548828125
AR_10	335795_265827	2011-2014	790	335795	265827	40861	40862	1	2011	11	Gff	0	8	0	8	1	1	2079.96362304688
AY_08	363787_266148	2011-2014	793	363787	266148	40861	40862	1	2011	11	Gff	7	11	0	18	1	1	0
AY_07	363761_266260	2011-2014	794	363761	266260	40861	40862	1	2011	11	Gff	4	5	0	9	1	1	29.943811416626
AY_05	362817_268809	2011-2014	795	362817	268809	40861	40862	1	2011	11	Gff	0	8	0	8	1	1	29.943811416626
AY_06	362863_268701	2011-2014	796	362863	268701	40861	40862	1	2011	11	Gff	2	3	0	5	1	1	29.943811416626
AY03'	360033_271550	2011-2014	797	360033	271550	40861	40862	1	2011	11	Gff	0	0	0	0	0	1	42.3469429016113
AY04'	360024_271339	2011-2014	798	360024	271339	40861	40862	1	2011	11	Gff	0	2	0	2	1	1	59.887622833252
KU02'	363310_290163	2011-2014	799	363310	290163	40861	40862	1	2011	11	Gff	1	3	0	4	1	1	2842.29711914062
KU05'	361784_284187	2011-2014	801	361784	284187	40861	40862	1	2011	11	Gff	2	5	0	7	1	1	59.887622833252
KU06'	361714_284129	2011-2014	802	361714	284129	40861	40862	1	2011	11	Gff	0	0	0	0	0	1	133.912796020508
KU07'	363180_280797	2011-2014	803	363180	280797	40861	40862	1	2011	11	Gff	3	5	0	8	1	1	0
KU_08	363309_280702	2011-2014	804	363309	280702	40861	40862	1	2011	11	Gff	1	1	0	2	1	1	0
AR_03	344437_269867	2011-2014	805	344437	269867	40862	40863	1	2011	11	Gff	0	4	0	4	1	1	29.943811416626
AR_04	344347_269827	2011-2014	806	344347	269827	40862	40863	1	2011	11	Gff	1	5	0	6	1	1	0
AR_05	341769_267249	2011-2014	807	341769	267249	40862	40863	1	2011	11	Gff	1	2	0	3	1	1	0
AR_06	341786_267172	2011-2014	808	341786	267172	40862	40863	1	2011	11	Gff	0	0	0	0	0	1	0
AR_07	338287_265600	2011-2014	809	338287	265600	40862	40863	1	2011	11	Gff	0	0	0	0	0	1	0
AR_08	338218_265503	2011-2014	810	338218	265503	40862	40863	1	2011	11	Gff	0	1	0	1	1	1	89.831428527832
AR_09	335855_265851	2011-2014	811	335855	265851	40862	40863	1	2011	11	Gff	0	2	0	2	1	1	2024.2548828125
AR_10	335795_265827	2011-2014	812	335795	265827	40862	40863	1	2011	11	Gff	0	0	0	0	0	1	2079.96362304688
AY_08	363787_266148	2011-2014	815	363787	266148	40862	40863	1	2011	11	Gff	4	6	0	10	1	1	0
AY_07	363761_266260	2011-2014	816	363761	266260	40862	40863	1	2011	11	Gff	2	5	0	7	1	1	29.943811416626
AY_05	362817_268809	2011-2014	817	362817	268809	40862	40863	1	2011	11	Gff	1	4	0	5	1	1	29.943811416626
AY_06	362863_268701	2011-2014	818	362863	268701	40862	40863	1	2011	11	Gff	0	7	0	7	1	1	29.943811416626
AY03'	360033_271550	2011-2014	819	360033	271550	40862	40863	1	2011	11	Gff	0	0	0	0	0	1	42.3469429016113
AY04'	360024_271339	2011-2014	820	360024	271339	40862	40863	1	2011	11	Gff	0	0	0	0	0	1	59.887622833252
KU02'	363310_290163	2011-2014	821	363310	290163	40862	40863	1	2011	11	Gff	0	1	0	1	1	1	2842.29711914062
KU05'	361784_284187	2011-2014	823	361784	284187	40862	40863	1	2011	11	Gff	0	0	0	0	0	1	59.887622833252
KU06'	361714_284129	2011-2014	824	361714	284129	40862	40863	1	2011	11	Gff	1	3	0	4	1	1	133.912796020508
KU07'	363180_280797	2011-2014	825	363180	280797	40862	40863	1	2011	11	Gff	2	4	0	6	1	1	0
KU_08	363309_280702	2011-2014	826	363309	280702	40862	40863	1	2011	11	Gff	0	2	0	2	1	1	0
KO_04	383593_280641	2011-2014	827	383593	280641	40862	40863	1	2011	11	Gff	0	0	0	0	0	0	18750.900390625
KO_03	383612_280748	2011-2014	828	383612	280748	40862	40863	1	2011	11	Gff	1	0	0	1	1	0	18711.6484375
KO_05	382928_277513	2011-2014	829	382928	277513	40862	40863	1	2011	11	Gff	0	0	0	0	0	0	19390.669921875
KO_06	382978_277382	2011-2014	830	382978	277382	40862	40863	1	2011	11	Gff	1	1	0	2	1	0	19500.87109375
KO_08	382309_276141	2011-2014	831	382309	276141	40862	40863	1	2011	11	Gff	0	2	0	2	1	0	19506.6640625
KO_07	382295_276399	2011-2014	832	382295	276399	40862	40863	1	2011	11	Gff	0	0	0	0	0	0	19413.037109375
KO_09	381529_274228	2011-2014	833	381529	274228	40862	40863	1	2011	11	Gff	0	0	0	0	0	0	19233.580078125
KO_10	381688_274256	2011-2014	834	381688	274256	40862	40863	1	2011	11	Gff	0	0	0	0	0	0	19383.802734375
KO_02	383224_283612	2011-2014	835	383224	283612	40862	40863	1	2011	11	Gff	1	1	0	2	1	0	17601.587890625
KO_01	383225_283736	2011-2014	836	383225	283736	40862	40863	1	2011	11	Gff	1	1	0	2	1	0	17609.66015625
KO_04	383593_280641	2011-2014	837	383593	280641	40863	40864	1	2011	11	Gff	0	0	0	0	0	0	18750.900390625
KO_03	383612_280748	2011-2014	838	383612	280748	40863	40864	1	2011	11	Gff	0	0	0	0	0	0	18711.6484375
KO_05	382928_277513	2011-2014	839	382928	277513	40863	40864	1	2011	11	Gff	0	0	0	0	0	0	19390.669921875
KO_06	382978_277382	2011-2014	840	382978	277382	40863	40864	1	2011	11	Gff	1	1	0	2	1	0	19500.87109375
KO_08	382309_276141	2011-2014	841	382309	276141	40863	40864	1	2011	11	Gff	0	0	0	0	0	0	19506.6640625
KO_07	382295_276399	2011-2014	842	382295	276399	40863	40864	1	2011	11	Gff	0	0	0	0	0	0	19413.037109375
KO_09	381529_274228	2011-2014	843	381529	274228	40863	40864	1	2011	11	Gff	0	0	0	0	0	0	19233.580078125
KO_10	381688_274256	2011-2014	844	381688	274256	40863	40864	1	2011	11	Gff	1	1	0	2	1	0	19383.802734375
KO_02	383224_283612	2011-2014	845	383224	283612	40863	40864	1	2011	11	Gff	0	1	0	1	1	0	17601.587890625
KO_01	383225_283736	2011-2014	846	383225	283736	40863	40864	1	2011	11	Gff	0	1	0	1	1	0	17609.66015625
IN01'	348566_268550	2011-2014	847	348566	268550	40864	40865	1	2011	11	Gff	7	11	0	18	1	1	1201.11645507812
IN02'	348620_268447	2011-2014	848	348620	268447	40864	40865	1	2011	11	Gff	3	6	0	9	1	1	1109.53845214844
IN_03	348645_267309	2011-2014	849	348645	267309	40864	40865	1	2011	11	Gff	2	7	0	9	1	1	29.943811416626
IN_04	348631_267180	2011-2014	850	348631	267180	40864	40865	1	2011	11	Gff	0	5	0	5	1	1	59.887622833252
IN_05	350144_265000	2011-2014	851	350144	265000	40864	40865	1	2011	11	Gff	4	7	0	11	1	1	29.943811416626
IN_06	350241_264938	2011-2014	852	350241	264938	40864	40865	1	2011	11	Gff	1	3	0	4	1	1	0
IN_07	352517_259577	2011-2014	853	352517	259577	40864	40865	1	2011	11	Gff	0	0	0	0	0	1	0
IN_08	352544_259517	2011-2014	854	352544	259517	40864	40865	1	2011	11	Gff	0	0	0	0	0	1	29.943811416626
IN01'	348566_268550	2011-2014	855	348566	268550	40865	40866	1	2011	11	Gff	5	6	1	12	1	1	1201.11645507812
IN02'	348620_268447	2011-2014	856	348620	268447	40865	40866	1	2011	11	Gff	3	4	0	7	1	1	1109.53845214844
IN_03	348645_267309	2011-2014	857	348645	267309	40865	40866	1	2011	11	Gff	2	5	0	7	1	1	29.943811416626
IN_04	348631_267180	2011-2014	858	348631	267180	40865	40866	1	2011	11	Gff	5	3	0	8	1	1	59.887622833252
IN_05	350144_265000	2011-2014	859	350144	265000	40865	40866	1	2011	11	Gff	6	0	2	8	1	1	29.943811416626
IN_06	350241_264938	2011-2014	860	350241	264938	40865	40866	1	2011	11	Gff	5	7	0	12	1	1	0
IN_07	352517_259577	2011-2014	861	352517	259577	40865	40866	1	2011	11	Gff	0	0	0	0	0	1	0
IN_08	352544_259517	2011-2014	862	352544	259517	40865	40866	1	2011	11	Gff	0	0	0	0	0	1	29.943811416626
AR_03	344437_269867	2011-2014	863	344437	269867	40868	40869	1	2011	11	Gff	4	2	0	6	1	1	29.943811416626
AR_04	344347_269827	2011-2014	864	344347	269827	40868	40869	1	2011	11	Gff	1	8	0	9	1	1	0
AR_05	341769_267249	2011-2014	865	341769	267249	40868	40869	1	2011	11	Gff	2	10	0	12	1	1	0
AR_06	341786_267172	2011-2014	866	341786	267172	40868	40869	1	2011	11	Gff	4	4	0	8	1	1	0
AR_07	338287_265600	2011-2014	867	338287	265600	40868	40869	1	2011	11	Gff	0	2	0	2	1	1	0
AR_08	338218_265503	2011-2014	868	338218	265503	40868	40869	1	2011	11	Gff	2	3	0	5	1	1	89.831428527832
AR_09	335855_265851	2011-2014	869	335855	265851	40868	40869	1	2011	11	Gff	0	2	0	2	1	1	2024.2548828125
AR_10	335795_265827	2011-2014	870	335795	265827	40868	40869	1	2011	11	Gff	2	3	0	5	1	1	2079.96362304688
AY_08	363787_266148	2011-2014	873	363787	266148	40868	40869	1	2011	11	Gff	3	8	0	11	1	1	0
AY_07	363761_266260	2011-2014	874	363761	266260	40868	40869	1	2011	11	Gff	1	3	0	4	1	1	29.943811416626
AY_05	362817_268809	2011-2014	875	362817	268809	40868	40869	1	2011	11	Gff	4	5	0	9	1	1	29.943811416626
AY_06	362863_268701	2011-2014	876	362863	268701	40868	40869	1	2011	11	Gff	0	6	0	6	1	1	29.943811416626
AY03'	360033_271550	2011-2014	877	360033	271550	40868	40869	1	2011	11	Gff	2	5	0	7	1	1	42.3469429016113
AY04'	360024_271339	2011-2014	878	360024	271339	40868	40869	1	2011	11	Gff	0	0	0	0	0	1	59.887622833252
AI07'	353092_278377	2011-2014	879	353092	278377	40868	40869	1	2011	11	Gff	0	1	0	1	1	1	123.461494445801
AI08'	353220_278360	2011-2014	880	353220	278360	40868	40869	1	2011	11	Gff	0	0	0	0	0	1	29.943811416626
AI05'	354109_280956	2011-2014	881	354109	280956	40868	40869	1	2011	11	Gff	1	3	0	4	1	1	29.943811416626
AI06'	354053_280843	2011-2014	882	354053	280843	40868	40869	1	2011	11	Gff	0	0	0	0	0	1	89.831428527832
AI03'	354137_283395	2011-2014	883	354137	283395	40868	40869	1	2011	11	Gff	0	1	0	1	1	1	0
AI04'	354085_283275	2011-2014	884	354085	283275	40868	40869	1	2011	11	Gff	2	2	0	4	1	1	59.887622833252
AR_03	344437_269867	2011-2014	885	344437	269867	40869	40870	1	2011	11	Gff	2	2	0	4	1	1	29.943811416626
AR_04	344347_269827	2011-2014	886	344347	269827	40869	40870	1	2011	11	Gff	0	1	0	1	1	1	0
AR_05	341769_267249	2011-2014	887	341769	267249	40869	40870	1	2011	11	Gff	3	1	0	4	1	1	0
AR_06	341786_267172	2011-2014	888	341786	267172	40869	40870	1	2011	11	Gff	0	2	0	2	1	1	0
AR_07	338287_265600	2011-2014	889	338287	265600	40869	40870	1	2011	11	Gff	0	0	0	0	0	1	0
AR_08	338218_265503	2011-2014	890	338218	265503	40869	40870	1	2011	11	Gff	0	2	0	2	1	1	89.831428527832
AR_09	335855_265851	2011-2014	891	335855	265851	40869	40870	1	2011	11	Gff	2	2	0	4	1	1	2024.2548828125
AR_10	335795_265827	2011-2014	892	335795	265827	40869	40870	1	2011	11	Gff	4	0	0	4	1	1	2079.96362304688
AY_08	363787_266148	2011-2014	895	363787	266148	40869	40870	1	2011	11	Gff	2	7	0	9	1	1	0
AY_07	363761_266260	2011-2014	896	363761	266260	40869	40870	1	2011	11	Gff	0	6	0	6	1	1	29.943811416626
AY_05	362817_268809	2011-2014	897	362817	268809	40869	40870	1	2011	11	Gff	3	4	0	7	1	1	29.943811416626
AY_06	362863_268701	2011-2014	898	362863	268701	40869	40870	1	2011	11	Gff	1	3	0	4	1	1	29.943811416626
AY03'	360033_271550	2011-2014	899	360033	271550	40869	40870	1	2011	11	Gff	0	2	0	2	1	1	42.3469429016113
AY04'	360024_271339	2011-2014	900	360024	271339	40869	40870	1	2011	11	Gff	0	0	0	0	0	1	59.887622833252
AI07'	353092_278377	2011-2014	901	353092	278377	40869	40870	1	2011	11	Gff	0	0	0	0	0	1	123.461494445801
AI08'	353220_278360	2011-2014	902	353220	278360	40869	40870	1	2011	11	Gff	0	1	0	1	1	1	29.943811416626
AI05'	354109_280956	2011-2014	903	354109	280956	40869	40870	1	2011	11	Gff	1	2	0	3	1	1	29.943811416626
AI06'	354053_280843	2011-2014	904	354053	280843	40869	40870	1	2011	11	Gff	1	1	0	2	1	1	89.831428527832
AI03'	354137_283395	2011-2014	905	354137	283395	40869	40870	1	2011	11	Gff	0	0	0	0	0	1	0
AI04'	354085_283275	2011-2014	906	354085	283275	40869	40870	1	2011	11	Gff	1	1	0	2	1	1	59.887622833252
KO_04	383593_280641	2011-2014	907	383593	280641	40869	40870	1	2011	11	Gff	0	1	0	1	1	0	18750.900390625
KO_03	383612_280748	2011-2014	908	383612	280748	40869	40870	1	2011	11	Gff	0	0	0	0	0	0	18711.6484375
KO_05	382928_277513	2011-2014	909	382928	277513	40869	40870	1	2011	11	Gff	0	0	0	0	0	0	19390.669921875
KO_06	382978_277382	2011-2014	910	382978	277382	40869	40870	1	2011	11	Gff	0	2	0	2	1	0	19500.87109375
KO_08	382309_276141	2011-2014	911	382309	276141	40869	40870	1	2011	11	Gff	1	1	0	2	1	0	19506.6640625
KO_07	382295_276399	2011-2014	912	382295	276399	40869	40870	1	2011	11	Gff	0	0	0	0	0	0	19413.037109375
KO_09	381529_274228	2011-2014	913	381529	274228	40869	40870	1	2011	11	Gff	0	1	0	1	1	0	19233.580078125
KO_10	381688_274256	2011-2014	914	381688	274256	40869	40870	1	2011	11	Gff	0	0	0	0	0	0	19383.802734375
KO_02	383224_283612	2011-2014	915	383224	283612	40869	40870	1	2011	11	Gff	0	0	0	0	0	0	17601.587890625
KO_01	383225_283736	2011-2014	916	383225	283736	40869	40870	1	2011	11	Gff	2	1	0	3	1	0	17609.66015625
KO_04	383593_280641	2011-2014	917	383593	280641	40870	40871	1	2011	11	Gff	0	0	0	0	0	0	18750.900390625
KO_03	383612_280748	2011-2014	918	383612	280748	40870	40871	1	2011	11	Gff	0	0	0	0	0	0	18711.6484375
KO_05	382928_277513	2011-2014	919	382928	277513	40870	40871	1	2011	11	Gff	1	0	0	1	1	0	19390.669921875
KO_06	382978_277382	2011-2014	920	382978	277382	40870	40871	1	2011	11	Gff	0	0	0	0	0	0	19500.87109375
KO_08	382309_276141	2011-2014	921	382309	276141	40870	40871	1	2011	11	Gff	0	3	0	3	1	0	19506.6640625
KO_07	382295_276399	2011-2014	922	382295	276399	40870	40871	1	2011	11	Gff	0	1	0	1	1	0	19413.037109375
KO_09	381529_274228	2011-2014	923	381529	274228	40870	40871	1	2011	11	Gff	0	0	0	0	0	0	19233.580078125
KO_10	381688_274256	2011-2014	924	381688	274256	40870	40871	1	2011	11	Gff	0	0	0	0	0	0	19383.802734375
KO_02	383224_283612	2011-2014	925	383224	283612	40870	40871	1	2011	11	Gff	0	0	0	0	0	0	17601.587890625
KO_01	383225_283736	2011-2014	926	383225	283736	40870	40871	1	2011	11	Gff	2	1	0	3	1	0	17609.66015625
IN01'	348566_268550	2011-2014	927	348566	268550	40871	40872	1	2011	11	Gff	4	7	0	11	1	1	1201.11645507812
IN02'	348620_268447	2011-2014	928	348620	268447	40871	40872	1	2011	11	Gff	2	5	0	7	1	1	1109.53845214844
IN_03	348645_267309	2011-2014	929	348645	267309	40871	40872	1	2011	11	Gff	1	3	0	4	1	1	29.943811416626
IN_04	348631_267180	2011-2014	930	348631	267180	40871	40872	1	2011	11	Gff	0	8	0	8	1	1	59.887622833252
IN_05	350144_265000	2011-2014	931	350144	265000	40871	40872	1	2011	11	Gff	3	5	0	8	1	1	29.943811416626
IN_06	350241_264938	2011-2014	932	350241	264938	40871	40872	1	2011	11	Gff	0	0	0	0	0	1	0
IN_07	352517_259577	2011-2014	933	352517	259577	40871	40872	1	2011	11	Gff	0	0	0	0	0	1	0
IN_08	352544_259517	2011-2014	934	352544	259517	40871	40872	1	2011	11	Gff	1	4	0	5	1	1	29.943811416626
IN01'	348566_268550	2011-2014	935	348566	268550	40872	40873	1	2011	11	Gff	0	5	0	5	1	1	1201.11645507812
IN02'	348620_268447	2011-2014	936	348620	268447	40872	40873	1	2011	11	Gff	2	3	0	5	1	1	1109.53845214844
IN_03	348645_267309	2011-2014	937	348645	267309	40872	40873	1	2011	11	Gff	0	0	0	0	0	1	29.943811416626
IN_04	348631_267180	2011-2014	938	348631	267180	40872	40873	1	2011	11	Gff	1	2	0	3	1	1	59.887622833252
IN_05	350144_265000	2011-2014	939	350144	265000	40872	40873	1	2011	11	Gff	4	8	0	12	1	1	29.943811416626
IN_06	350241_264938	2011-2014	940	350241	264938	40872	40873	1	2011	11	Gff	0	2	0	2	1	1	0
IN_07	352517_259577	2011-2014	941	352517	259577	40872	40873	1	2011	11	Gff	0	0	0	0	0	1	0
IN_08	352544_259517	2011-2014	942	352544	259517	40872	40873	1	2011	11	Gff	0	0	0	0	0	1	29.943811416626
AR_03	344437_269867	2011-2014	943	344437	269867	40875	40876	1	2011	11	Gff	0	0	0	0	0	1	29.943811416626
AR_04	344347_269827	2011-2014	944	344347	269827	40875	40876	1	2011	11	Gff	1	1	0	2	1	1	0
AR_05	341769_267249	2011-2014	945	341769	267249	40875	40876	1	2011	11	Gff	1	2	0	3	1	1	0
AR_06	341786_267172	2011-2014	946	341786	267172	40875	40876	1	2011	11	Gff	0	0	0	0	0	1	0
AR_07	338287_265600	2011-2014	947	338287	265600	40875	40876	1	2011	11	Gff	2	0	0	2	1	1	0
AR_08	338218_265503	2011-2014	948	338218	265503	40875	40876	1	2011	11	Gff	1	1	0	2	1	1	89.831428527832
AR_09	335855_265851	2011-2014	949	335855	265851	40875	40876	1	2011	11	Gff	0	1	0	1	1	1	2024.2548828125
AR_10	335795_265827	2011-2014	950	335795	265827	40875	40876	1	2011	11	Gff	2	2	0	4	1	1	2079.96362304688
AY_08	363787_266148	2011-2014	953	363787	266148	40875	40876	1	2011	11	Gff	3	8	0	11	1	1	0
AY_07	363761_266260	2011-2014	954	363761	266260	40875	40876	1	2011	11	Gff	0	5	0	5	1	1	29.943811416626
AY_05	362817_268809	2011-2014	955	362817	268809	40875	40876	1	2011	11	Gff	2	4	0	6	1	1	29.943811416626
AY_06	362863_268701	2011-2014	956	362863	268701	40875	40876	1	2011	11	Gff	7	11	0	18	1	1	29.943811416626
AY03'	360033_271550	2011-2014	957	360033	271550	40875	40876	1	2011	11	Gff	0	0	0	0	0	1	42.3469429016113
AY04'	360024_271339	2011-2014	958	360024	271339	40875	40876	1	2011	11	Gff	0	3	0	3	1	1	59.887622833252
KU02'	363310_290163	2011-2014	959	363310	290163	40875	40876	1	2011	11	Gff	0	0	0	0	0	1	2842.29711914062
KU05'	361784_284187	2011-2014	961	361784	284187	40875	40876	1	2011	11	Gff	0	2	0	2	1	1	59.887622833252
KU06'	361714_284129	2011-2014	962	361714	284129	40875	40876	1	2011	11	Gff	1	2	0	3	1	1	133.912796020508
KU07'	363180_280797	2011-2014	963	363180	280797	40875	40876	1	2011	11	Gff	0	0	0	0	0	1	0
KU_08	363309_280702	2011-2014	964	363309	280702	40875	40876	1	2011	11	Gff	1	3	0	4	1	1	0
AR_03	344437_269867	2011-2014	965	344437	269867	40876	40877	1	2011	11	Gff	1	1	0	2	1	1	29.943811416626
AR_04	344347_269827	2011-2014	966	344347	269827	40876	40877	1	2011	11	Gff	1	1	0	2	1	1	0
AR_05	341769_267249	2011-2014	967	341769	267249	40876	40877	1	2011	11	Gff	1	1	0	2	1	1	0
AR_06	341786_267172	2011-2014	968	341786	267172	40876	40877	1	2011	11	Gff	0	0	0	0	0	1	0
AR_07	338287_265600	2011-2014	969	338287	265600	40876	40877	1	2011	11	Gff	0	2	0	2	1	1	0
AR_08	338218_265503	2011-2014	970	338218	265503	40876	40877	1	2011	11	Gff	0	1	0	1	1	1	89.831428527832
AR_09	335855_265851	2011-2014	971	335855	265851	40876	40877	1	2011	11	Gff	1	2	0	3	1	1	2024.2548828125
AR_10	335795_265827	2011-2014	972	335795	265827	40876	40877	1	2011	11	Gff	2	1	0	3	1	1	2079.96362304688
AY_08	363787_266148	2011-2014	975	363787	266148	40876	40877	1	2011	11	Gff	0	5	0	5	1	1	0
AY_07	363761_266260	2011-2014	976	363761	266260	40876	40877	1	2011	11	Gff	1	3	0	4	1	1	29.943811416626
AY_05	362817_268809	2011-2014	977	362817	268809	40876	40877	1	2011	11	Gff	0	0	0	0	0	1	29.943811416626
AY_06	362863_268701	2011-2014	978	362863	268701	40876	40877	1	2011	11	Gff	3	7	0	10	1	1	29.943811416626
AY03'	360033_271550	2011-2014	979	360033	271550	40876	40877	1	2011	11	Gff	1	8	0	9	1	1	42.3469429016113
AY04'	360024_271339	2011-2014	980	360024	271339	40876	40877	1	2011	11	Gff	0	0	0	0	0	1	59.887622833252
KU02'	363310_290163	2011-2014	981	363310	290163	40876	40877	1	2011	11	Gff	0	1	0	1	1	1	2842.29711914062
KU05'	361784_284187	2011-2014	983	361784	284187	40876	40877	1	2011	11	Gff	0	0	0	0	0	1	59.887622833252
KU06'	361714_284129	2011-2014	984	361714	284129	40876	40877	1	2011	11	Gff	0	0	0	0	0	1	133.912796020508
KU07'	363180_280797	2011-2014	985	363180	280797	40876	40877	1	2011	11	Gff	0	0	0	0	0	1	0
KU_08	363309_280702	2011-2014	986	363309	280702	40876	40877	1	2011	11	Gff	0	1	0	1	1	1	0
AR_04	344347_269827	2011-2014	987	344347	269827	40882	40883	1	2011	12	Gff	0	2	0	2	1	1	0
AR_03	344437_269867	2011-2014	988	344437	269867	40882	40883	1	2011	12	Gff	3	11	0	14	1	1	29.943811416626
AR_06	341786_267172	2011-2014	989	341786	267172	40882	40883	1	2011	12	Gff	1	1	0	2	1	1	0
AR_05	341769_267249	2011-2014	990	341769	267249	40882	40883	1	2011	12	Gff	1	2	0	3	1	1	0
AR_07	338287_265600	2011-2014	991	338287	265600	40882	40883	1	2011	12	Gff	2	4	0	6	1	1	0
AR_08	338218_265503	2011-2014	992	338218	265503	40882	40883	1	2011	12	Gff	1	4	0	5	1	1	89.831428527832
AI07'	353092_278377	2011-2014	993	353092	278377	40882	40883	1	2011	12	Gff	0	0	0	0	0	1	123.461494445801
AI08'	353220_278360	2011-2014	994	353220	278360	40882	40883	1	2011	12	Gff	0	2	0	2	1	1	29.943811416626
AI05'	354109_280956	2011-2014	995	354109	280956	40882	40883	1	2011	12	Gff	0	1	0	1	1	1	29.943811416626
AI06'	354053_280843	2011-2014	996	354053	280843	40882	40883	1	2011	12	Gff	0	0	0	0	0	1	89.831428527832
AI03'	354137_283395	2011-2014	997	354137	283395	40882	40883	1	2011	12	Gff	0	0	0	0	0	1	0
AI04'	354085_283275	2011-2014	998	354085	283275	40882	40883	1	2011	12	Gff	0	0	0	0	0	1	59.887622833252
AR_04	344347_269827	2011-2014	999	344347	269827	40883	40884	1	2011	12	Gff	0	0	0	0	0	1	0
AR_03	344437_269867	2011-2014	1000	344437	269867	40883	40884	1	2011	12	Gff	2	8	0	10	1	1	29.943811416626
AR_06	341786_267172	2011-2014	1001	341786	267172	40883	40884	1	2011	12	Gff	0	1	0	1	1	1	0
AR_05	341769_267249	2011-2014	1002	341769	267249	40883	40884	1	2011	12	Gff	1	0	0	1	1	1	0
AR_07	338287_265600	2011-2014	1003	338287	265600	40883	40884	1	2011	12	Gff	0	0	0	0	0	1	0
AR_08	338218_265503	2011-2014	1004	338218	265503	40883	40884	1	2011	12	Gff	4	5	0	9	1	1	89.831428527832
AI07'	353092_278377	2011-2014	1005	353092	278377	40883	40884	1	2011	12	Gff	1	2	0	3	1	1	123.461494445801
AI08'	353220_278360	2011-2014	1006	353220	278360	40883	40884	1	2011	12	Gff	0	0	0	0	0	1	29.943811416626
AI05'	354109_280956	2011-2014	1007	354109	280956	40883	40884	1	2011	12	Gff	0	0	0	0	0	1	29.943811416626
AI06'	354053_280843	2011-2014	1008	354053	280843	40883	40884	1	2011	12	Gff	0	0	0	0	0	1	89.831428527832
AI03'	354137_283395	2011-2014	1009	354137	283395	40883	40884	1	2011	12	Gff	0	0	0	0	0	1	0
AI04'	354085_283275	2011-2014	1010	354085	283275	40883	40884	1	2011	12	Gff	0	0	0	0	0	1	59.887622833252
IN01'	348566_268550	2011-2014	1011	348566	268550	40883	40885	2	2011	12	Gff	19	32	0	51	1	1	1201.11645507812
IN02'	348620_268447	2011-2014	1012	348620	268447	40883	40885	2	2011	12	Gff	8	38	0	46	1	1	1109.53845214844
IN_03	348645_267309	2011-2014	1013	348645	267309	40883	40885	2	2011	12	Gff	2	5	0	7	1	1	29.943811416626
IN_04	348631_267180	2011-2014	1014	348631	267180	40883	40885	2	2011	12	Gff	0	9	0	9	1	1	59.887622833252
IN_05	350144_265000	2011-2014	1015	350144	265000	40883	40885	2	2011	12	Gff	0	0	0	0	0	1	29.943811416626
IN_06	350241_264938	2011-2014	1016	350241	264938	40883	40885	2	2011	12	Gff	3	5	0	8	1	1	0
IN_07	352517_259577	2011-2014	1017	352517	259577	40883	40885	2	2011	12	Gff	0	0	0	0	0	1	0
IN_08	352544_259517	2011-2014	1018	352544	259517	40883	40885	2	2011	12	Gff	0	0	0	0	0	1	29.943811416626
IN01'	348566_268550	2011-2014	1023	348566	268550	40885	40886	1	2011	12	Gff	7	8	0	15	1	1	1201.11645507812
IN02'	348620_268447	2011-2014	1024	348620	268447	40885	40886	1	2011	12	Gff	4	7	0	11	1	1	1109.53845214844
IN_03	348645_267309	2011-2014	1025	348645	267309	40885	40886	1	2011	12	Gff	0	5	0	5	1	1	29.943811416626
IN_04	348631_267180	2011-2014	1026	348631	267180	40885	40886	1	2011	12	Gff	3	4	0	7	1	1	59.887622833252
IN_05	350144_265000	2011-2014	1027	350144	265000	40885	40886	1	2011	12	Gff	0	4	0	4	1	1	29.943811416626
IN_06	350241_264938	2011-2014	1028	350241	264938	40885	40886	1	2011	12	Gff	2	5	0	7	1	1	0
IN_07	352517_259577	2011-2014	1029	352517	259577	40885	40886	1	2011	12	Gff	0	0	0	0	0	1	0
IN_08	352544_259517	2011-2014	1030	352544	259517	40885	40886	1	2011	12	Gff	0	0	0	0	0	1	29.943811416626
AR_04	344347_269827	2011-2014	1035	344347	269827	40889	40890	1	2011	12	Gff	2	3	0	5	1	1	0
AR_03	344437_269867	2011-2014	1036	344437	269867	40889	40890	1	2011	12	Gff	2	4	0	6	1	1	29.943811416626
AR_06	341786_267172	2011-2014	1037	341786	267172	40889	40890	1	2011	12	Gff	0	0	0	0	0	1	0
AR_05	341769_267249	2011-2014	1038	341769	267249	40889	40890	1	2011	12	Gff	1	2	0	3	1	1	0
AR_07	338287_265600	2011-2014	1039	338287	265600	40889	40890	1	2011	12	Gff	0	2	0	2	1	1	0
AR_08	338218_265503	2011-2014	1040	338218	265503	40889	40890	1	2011	12	Gff	0	0	0	0	0	1	89.831428527832
AY01'	359924_272043	2011-2014	1041	359924	272043	40889	40890	1	2011	12	Gff	3	9	0	12	1	1	29.943811416626
AY02'	359863_271955	2011-2014	1042	359863	271955	40889	40890	1	2011	12	Gff	4	11	0	15	1	1	59.887622833252
AY03'	360033_271550	2011-2014	1043	360033	271550	40889	40890	1	2011	12	Gff	0	3	0	3	1	1	42.3469429016113
AY04'	360024_271339	2011-2014	1044	360024	271339	40889	40890	1	2011	12	Gff	1	4	0	5	1	1	59.887622833252
AY_05	362817_268809	2011-2014	1045	362817	268809	40889	40890	1	2011	12	Gff	1	0	0	1	1	1	29.943811416626
AY_06	362863_268701	2011-2014	1046	362863	268701	40889	40890	1	2011	12	Gff	0	6	0	6	1	1	29.943811416626
AY_07	363761_266260	2011-2014	1047	363761	266260	40889	40890	1	2011	12	Gff	0	0	0	0	0	1	29.943811416626
AY_08	363787_266148	2011-2014	1048	363787	266148	40889	40890	1	2011	12	Gff	0	0	0	0	0	1	0
AY09'	364695_265575	2011-2014	1049	364695	265575	40889	40890	1	2011	12	Gff	0	0	0	0	0	1	1023.36010742188
AY10'	364788_265561	2011-2014	1050	364788	265561	40889	40890	1	2011	12	Gff	1	2	0	3	1	1	1117.99145507812
KU01'	363382_290229	2011-2014	1051	363382	290229	40889	40890	1	2011	12	Gff	0	1	0	1	1	1	2889.84936523438
KU02'	363310_290163	2011-2014	1052	363310	290163	40889	40890	1	2011	12	Gff	0	0	0	0	0	1	2842.29711914062
KU_03	363096_288705	2011-2014	1053	363096	288705	40889	40890	1	2011	12	Gff	1	2	0	3	1	1	1539.99719238281
KU_04	363139_288601	2011-2014	1054	363139	288601	40889	40890	1	2011	12	Gff	1	1	0	2	1	1	1406.08435058594
KU_05	361784_284187	2011-2014	1055	361784	284187	40889	40890	1	2011	12	Gff	2	1	0	3	1	1	59.887622833252
KU_06	361714_284129	2011-2014	1056	361714	284129	40889	40890	1	2011	12	Gff	2	2	0	4	1	1	133.912796020508
KU07'	363180_280797	2011-2014	1057	363180	280797	40889	40890	1	2011	12	Gff	1	1	0	2	1	1	0
KU08'	363309_280702	2011-2014	1058	363309	280702	40889	40890	1	2011	12	Gff	1	2	0	3	1	1	0
KU09'	363272_280394	2011-2014	1059	363272	280394	40889	40890	1	2011	12	Gff	3	5	0	8	1	1	59.887622833252
KU10'	363280_280217	2011-2014	1060	363280	280217	40889	40890	1	2011	12	Gff	13	11	0	24	1	1	29.943811416626
KO_04	383593_280641	2011-2014	1061	383593	280641	40889	40890	1	2011	12	Gff	0	0	0	0	0	0	18750.900390625
KO_03	383612_280748	2011-2014	1062	383612	280748	40889	40890	1	2011	12	Gff	0	0	0	0	0	0	18711.6484375
KO_05	382928_277513	2011-2014	1063	382928	277513	40889	40890	1	2011	12	Gff	0	2	0	2	1	0	19390.669921875
KO_07	382295_276399	2011-2014	1064	382295	276399	40889	40890	1	2011	12	Gff	0	0	0	0	0	0	19413.037109375
KO_06	382978_277382	2011-2014	1065	382978	277382	40889	40890	1	2011	12	Gff	1	2	0	3	1	0	19500.87109375
KO_02	383224_283612	2011-2014	1068	383224	283612	40889	40890	1	2011	12	Gff	0	0	0	0	0	0	17601.587890625
KO_10	381688_274256	2011-2014	1069	381688	274256	40889	40890	1	2011	12	Gff	1	0	0	1	1	0	19383.802734375
AR_04	344347_269827	2011-2014	1070	344347	269827	40890	40891	1	2011	12	Gff	0	1	0	1	1	1	0
AR_03	344437_269867	2011-2014	1071	344437	269867	40890	40891	1	2011	12	Gff	0	0	0	0	0	1	29.943811416626
AR_06	341786_267172	2011-2014	1072	341786	267172	40890	40891	1	2011	12	Gff	0	1	0	1	1	1	0
AR_05	341769_267249	2011-2014	1073	341769	267249	40890	40891	1	2011	12	Gff	0	0	0	0	0	1	0
AR_07	338287_265600	2011-2014	1074	338287	265600	40890	40891	1	2011	12	Gff	1	2	0	3	1	1	0
AR_08	338218_265503	2011-2014	1075	338218	265503	40890	40891	1	2011	12	Gff	0	3	0	3	1	1	89.831428527832
AY01'	359924_272043	2011-2014	1076	359924	272043	40890	40891	1	2011	12	Gff	5	11	0	16	1	1	29.943811416626
AY02'	359863_271955	2011-2014	1077	359863	271955	40890	40891	1	2011	12	Gff	2	7	0	9	1	1	59.887622833252
AY03'	360033_271550	2011-2014	1078	360033	271550	40890	40891	1	2011	12	Gff	1	3	0	4	1	1	42.3469429016113
AY04'	360024_271339	2011-2014	1079	360024	271339	40890	40891	1	2011	12	Gff	0	0	0	0	0	1	59.887622833252
AY_05	362817_268809	2011-2014	1080	362817	268809	40890	40891	1	2011	12	Gff	0	0	0	0	0	1	29.943811416626
AY_06	362863_268701	2011-2014	1081	362863	268701	40890	40891	1	2011	12	Gff	0	1	0	1	1	1	29.943811416626
AY_07	363761_266260	2011-2014	1082	363761	266260	40890	40891	1	2011	12	Gff	0	0	0	0	0	1	29.943811416626
AY_08	363787_266148	2011-2014	1083	363787	266148	40890	40891	1	2011	12	Gff	0	0	0	0	0	1	0
AY09'	364695_265575	2011-2014	1084	364695	265575	40890	40891	1	2011	12	Gff	0	0	0	0	0	1	1023.36010742188
AY10'	364788_265561	2011-2014	1085	364788	265561	40890	40891	1	2011	12	Gff	1	2	0	3	1	1	1117.99145507812
KU01'	363382_290229	2011-2014	1086	363382	290229	40890	40891	1	2011	12	Gff	3	0	0	3	1	1	2889.84936523438
KU02'	363310_290163	2011-2014	1087	363310	290163	40890	40891	1	2011	12	Gff	9	5	0	14	1	1	2842.29711914062
KU_03	363096_288705	2011-2014	1088	363096	288705	40890	40891	1	2011	12	Gff	1	2	0	3	1	1	1539.99719238281
KU_04	363139_288601	2011-2014	1089	363139	288601	40890	40891	1	2011	12	Gff	2	1	0	3	1	1	1406.08435058594
KU_05	361784_284187	2011-2014	1090	361784	284187	40890	40891	1	2011	12	Gff	2	2	0	4	1	1	59.887622833252
KU_06	361714_284129	2011-2014	1091	361714	284129	40890	40891	1	2011	12	Gff	2	5	0	7	1	1	133.912796020508
KU07'	363180_280797	2011-2014	1092	363180	280797	40890	40891	1	2011	12	Gff	1	0	0	1	1	1	0
KU08'	363309_280702	2011-2014	1093	363309	280702	40890	40891	1	2011	12	Gff	0	0	0	0	0	1	0
KU09'	363272_280394	2011-2014	1094	363272	280394	40890	40891	1	2011	12	Gff	0	6	0	6	1	1	59.887622833252
KU10'	363280_280217	2011-2014	1095	363280	280217	40890	40891	1	2011	12	Gff	1	2	0	3	1	1	29.943811416626
KO_04	383593_280641	2011-2014	1096	383593	280641	40890	40891	1	2011	12	Gff	0	0	0	0	0	0	18750.900390625
KO_03	383612_280748	2011-2014	1097	383612	280748	40890	40891	1	2011	12	Gff	0	1	0	1	1	0	18711.6484375
KO_05	382928_277513	2011-2014	1098	382928	277513	40890	40891	1	2011	12	Gff	0	0	0	0	0	0	19390.669921875
KO_07	382295_276399	2011-2014	1099	382295	276399	40890	40891	1	2011	12	Gff	1	0	0	1	1	0	19413.037109375
KO_06	382978_277382	2011-2014	1100	382978	277382	40890	40891	1	2011	12	Gff	0	0	0	0	0	0	19500.87109375
KO_02	383224_283612	2011-2014	1104	383224	283612	40890	40891	1	2011	12	Gff	0	0	0	0	0	0	17601.587890625
KO_10	381688_274256	2011-2014	1105	381688	274256	40890	40891	1	2011	12	Gff	1	1	0	2	1	0	19383.802734375
AR_04	344347_269827	2011-2014	1106	344347	269827	40896	40897	1	2011	12	Gff	0	3	0	3	1	1	0
AR_03	344437_269867	2011-2014	1107	344437	269867	40896	40897	1	2011	12	Gff	0	0	0	0	0	1	29.943811416626
AR_06	341786_267172	2011-2014	1108	341786	267172	40896	40897	1	2011	12	Gff	0	0	0	0	0	1	0
AR_05	341769_267249	2011-2014	1109	341769	267249	40896	40897	1	2011	12	Gff	2	2	0	4	1	1	0
AR_07	338287_265600	2011-2014	1110	338287	265600	40896	40897	1	2011	12	Gff	2	8	0	10	1	1	0
AR_08	338218_265503	2011-2014	1111	338218	265503	40896	40897	1	2011	12	Gff	1	3	0	4	1	1	89.831428527832
AI09'	353392_278103	2011-2014	1112	353392	278103	40896	40897	1	2011	12	Gff	0	2	0	2	1	1	0
AI10'	353320_278014	2011-2014	1113	353320	278014	40896	40897	1	2011	12	Gff	0	1	0	1	1	1	59.887622833252
AI07'	353092_278377	2011-2014	1114	353092	278377	40896	40897	1	2011	12	Gff	1	1	0	2	1	1	123.461494445801
AI08'	353220_278360	2011-2014	1115	353220	278360	40896	40897	1	2011	12	Gff	0	0	0	0	0	1	29.943811416626
AI05'	354109_280956	2011-2014	1116	354109	280956	40896	40897	1	2011	12	Gff	0	0	0	0	0	1	29.943811416626
AI06'	354053_280843	2011-2014	1117	354053	280843	40896	40897	1	2011	12	Gff	0	0	0	0	0	1	89.831428527832
AI03'	354137_283395	2011-2014	1118	354137	283395	40896	40897	1	2011	12	Gff	0	0	0	0	0	1	0
AI04'	354085_283275	2011-2014	1119	354085	283275	40896	40897	1	2011	12	Gff	0	0	0	0	0	1	59.887622833252
AR_04	344347_269827	2011-2014	1121	344347	269827	40897	40898	1	2011	12	Gff	1	1	0	2	1	1	0
AR_03	344437_269867	2011-2014	1122	344437	269867	40897	40898	1	2011	12	Gff	0	2	0	2	1	1	29.943811416626
AR_06	341786_267172	2011-2014	1123	341786	267172	40897	40898	1	2011	12	Gff	1	3	0	4	1	1	0
AR_05	341769_267249	2011-2014	1124	341769	267249	40897	40898	1	2011	12	Gff	0	1	0	1	1	1	0
AR_07	338287_265600	2011-2014	1125	338287	265600	40897	40898	1	2011	12	Gff	4	7	0	11	1	1	0
AR_08	338218_265503	2011-2014	1126	338218	265503	40897	40898	1	2011	12	Gff	1	3	0	4	1	1	89.831428527832
IN01'	348566_268550	2011-2014	1127	348566	268550	40897	40898	1	2011	12	Gff	1	14	0	15	1	1	1201.11645507812
IN02'	348620_268447	2011-2014	1128	348620	268447	40897	40898	1	2011	12	Gff	4	6	0	10	1	1	1109.53845214844
IN_03	348645_267309	2011-2014	1129	348645	267309	40897	40898	1	2011	12	Gff	3	5	0	8	1	1	29.943811416626
IN_04	348631_267180	2011-2014	1130	348631	267180	40897	40898	1	2011	12	Gff	0	0	0	0	0	1	59.887622833252
IN_05	350144_265000	2011-2014	1131	350144	265000	40897	40898	1	2011	12	Gff	2	5	0	7	1	1	29.943811416626
IN_06	350241_264938	2011-2014	1132	350241	264938	40897	40898	1	2011	12	Gff	4	7	0	11	1	1	0
IN_07	352517_259577	2011-2014	1133	352517	259577	40897	40898	1	2011	12	Gff	0	0	0	0	0	1	0
IN_08	352544_259517	2011-2014	1134	352544	259517	40897	40898	1	2011	12	Gff	0	0	0	0	0	1	29.943811416626
IN_09	353431_258983	2011-2014	1135	353431	258983	40897	40898	1	2011	12	Gff	0	0	0	0	0	1	884.737060546875
IN_10	353502_258935	2011-2014	1136	353502	258935	40897	40898	1	2011	12	Gff	1	2	0	3	1	1	979.029846191406
AI_03	354137_283395	2011-2014	1137	354137	283395	40897	40898	1	2011	12	Gff	0	0	0	0	0	1	0
AI_04	354085_283275	2011-2014	1138	354085	283275	40897	40898	1	2011	12	Gff	1	0	0	1	1	1	59.887622833252
AI05'	354109_280956	2011-2014	1140	354109	280956	40897	40898	1	2011	12	Gff	0	0	0	0	0	1	29.943811416626
AI06'	354053_280843	2011-2014	1141	354053	280843	40897	40898	1	2011	12	Gff	0	0	0	0	0	1	89.831428527832
AI07'	353092_278377	2011-2014	1142	353092	278377	40897	40898	1	2011	12	Gff	0	1	0	1	1	1	123.461494445801
AI08'	353220_278360	2011-2014	1143	353220	278360	40897	40898	1	2011	12	Gff	0	0	0	0	0	1	29.943811416626
AI09'	353392_278103	2011-2014	1144	353392	278103	40897	40898	1	2011	12	Gff	0	0	0	0	0	1	0
AI10'	353320_278014	2011-2014	1145	353320	278014	40897	40898	1	2011	12	Gff	1	1	0	2	1	1	59.887622833252
IN01'	348566_268550	2011-2014	1146	348566	268550	40898	40899	1	2011	12	Gff	4	9	0	13	1	1	1201.11645507812
IN02'	348620_268447	2011-2014	1147	348620	268447	40898	40899	1	2011	12	Gff	3	4	0	7	1	1	1109.53845214844
IN_03	348645_267309	2011-2014	1148	348645	267309	40898	40899	1	2011	12	Gff	3	5	0	8	1	1	29.943811416626
IN_04	348631_267180	2011-2014	1149	348631	267180	40898	40899	1	2011	12	Gff	0	0	0	0	0	1	59.887622833252
IN_05	350144_265000	2011-2014	1150	350144	265000	40898	40899	1	2011	12	Gff	2	14	0	16	1	1	29.943811416626
IN_06	350241_264938	2011-2014	1151	350241	264938	40898	40899	1	2011	12	Gff	3	8	0	11	1	1	0
IN_07	352517_259577	2011-2014	1152	352517	259577	40898	40899	1	2011	12	Gff	0	0	0	0	0	1	0
IN_08	352544_259517	2011-2014	1153	352544	259517	40898	40899	1	2011	12	Gff	0	0	0	0	0	1	29.943811416626
IN_09	353431_258983	2011-2014	1154	353431	258983	40898	40899	1	2011	12	Gff	0	0	0	0	0	1	884.737060546875
IN_10	353502_258935	2011-2014	1155	353502	258935	40898	40899	1	2011	12	Gff	0	0	0	0	0	1	979.029846191406
KO_04	383593_280641	2011-2014	1156	383593	280641	40898	40899	1	2011	12	Gff	0	0	0	0	0	0	18750.900390625
KO_03	383612_280748	2011-2014	1157	383612	280748	40898	40899	1	2011	12	Gff	0	0	0	0	0	0	18711.6484375
KO_05	382928_277513	2011-2014	1158	382928	277513	40898	40899	1	2011	12	Gff	0	1	0	1	1	0	19390.669921875
KO_07	382295_276399	2011-2014	1159	382295	276399	40898	40899	1	2011	12	Gff	0	0	0	0	0	0	19413.037109375
KO_06	382978_277382	2011-2014	1160	382978	277382	40898	40899	1	2011	12	Gff	1	1	0	2	1	0	19500.87109375
KO_02	383224_283612	2011-2014	1163	383224	283612	40898	40899	1	2011	12	Gff	0	3	0	3	1	0	17601.587890625
KO_10	381688_274256	2011-2014	1164	381688	274256	40898	40899	1	2011	12	Gff	0	1	0	1	1	0	19383.802734375
KO_04	383593_280641	2011-2014	1165	383593	280641	40899	40900	1	2011	12	Gff	0	0	0	0	0	0	18750.900390625
KO_03	383612_280748	2011-2014	1166	383612	280748	40899	40900	1	2011	12	Gff	0	0	0	0	0	0	18711.6484375
KO_05	382928_277513	2011-2014	1167	382928	277513	40899	40900	1	2011	12	Gff	1	0	0	1	1	0	19390.669921875
KO_07	382295_276399	2011-2014	1168	382295	276399	40899	40900	1	2011	12	Gff	0	0	0	0	0	0	19413.037109375
KO_06	382978_277382	2011-2014	1169	382978	277382	40899	40900	1	2011	12	Gff	0	2	0	2	1	0	19500.87109375
KO_02	383224_283612	2011-2014	1173	383224	283612	40899	40900	1	2011	12	Gff	0	1	0	1	1	0	17601.587890625
KO_10	381688_274256	2011-2014	1174	381688	274256	40899	40900	1	2011	12	Gff	0	0	0	0	0	0	19383.802734375
KU_04	363590_287532	2011-2014	1175	363590	287532	40904	40905	1	2011	12	Gff	0	1	0	1	1	1	267.825592041016
KU_03	363590_287650	2011-2014	1176	363590	287650	40904	40905	1	2011	12	Gff	0	0	0	0	0	1	375.194885253906
KU_05	361784_284187	2011-2014	1177	361784	284187	40904	40905	1	2011	12	Gff	1	1	0	2	1	1	59.887622833252
KU_07	363180_280797	2011-2014	1178	363180	280797	40904	40905	1	2011	12	Gff	0	0	0	0	0	1	0
KU_06	361714_284129	2011-2014	1179	361714	284129	40904	40905	1	2011	12	Gff	2	4	0	6	1	1	133.912796020508
KU_02	363310_290163	2011-2014	1183	363310	290163	40904	40905	1	2011	12	Gff	2	4	0	6	1	1	2842.29711914062
KU10'	363280_280217	2011-2014	1184	363280	280217	40904	40905	1	2011	12	Gff	2	2	0	4	1	1	29.943811416626
KU01'	363382_290229	2011-2014	1185	363382	290229	40905	40906	1	2011	12	Gff	0	0	0	0	0	1	2889.84936523438
KU02'	363310_290163	2011-2014	1186	363310	290163	40905	40906	1	2011	12	Gff	1	2	0	3	1	1	2842.29711914062
KU_03	363096_288705	2011-2014	1187	363096	288705	40905	40906	1	2011	12	Gff	0	1	0	1	1	1	1539.99719238281
KU_04	363139_288601	2011-2014	1188	363139	288601	40905	40906	1	2011	12	Gff	1	1	0	2	1	1	1406.08435058594
KU_05	361784_284187	2011-2014	1189	361784	284187	40905	40906	1	2011	12	Gff	0	1	0	1	1	1	59.887622833252
KU_06	361714_284129	2011-2014	1190	361714	284129	40905	40906	1	2011	12	Gff	2	3	0	5	1	1	133.912796020508
KU07'	363180_280797	2011-2014	1191	363180	280797	40905	40906	1	2011	12	Gff	0	0	0	0	0	1	0
KU08'	363309_280702	2011-2014	1192	363309	280702	40905	40906	1	2011	12	Gff	0	0	0	0	0	1	0
KU09'	363272_280394	2011-2014	1193	363272	280394	40905	40906	1	2011	12	Gff	1	4	0	5	1	1	59.887622833252
KU10'	363280_280217	2011-2014	1194	363280	280217	40905	40906	1	2011	12	Gff	0	3	0	3	1	1	29.943811416626
AI_03	354137_283395	2011-2014	1195	354137	283395	40910	40911	1	2012	1	Gff	0	0	0	0	0	1	0
AI_04	354085_283275	2011-2014	1196	354085	283275	40910	40911	1	2012	1	Gff	0	1	0	1	1	1	59.887622833252
AI05'	354109_280956	2011-2014	1198	354109	280956	40910	40911	1	2012	1	Gff	0	0	0	0	0	1	29.943811416626
AI06'	354053_280843	2011-2014	1199	354053	280843	40910	40911	1	2012	1	Gff	0	0	0	0	0	1	89.831428527832
AI07'	353092_278377	2011-2014	1200	353092	278377	40910	40911	1	2012	1	Gff	1	1	0	2	1	1	123.461494445801
AI08'	353220_278360	2011-2014	1201	353220	278360	40910	40911	1	2012	1	Gff	0	0	0	0	0	1	29.943811416626
AI09'	353392_278103	2011-2014	1202	353392	278103	40910	40911	1	2012	1	Gff	0	0	0	0	0	1	0
AI10'	353320_278014	2011-2014	1203	353320	278014	40910	40911	1	2012	1	Gff	0	1	0	1	1	1	59.887622833252
AY01'	359924_272043	2011-2014	1204	359924	272043	40910	40911	1	2012	1	Gff	7	9	0	16	1	1	29.943811416626
AY02'	359863_271955	2011-2014	1205	359863	271955	40910	40911	1	2012	1	Gff	5	8	0	13	1	1	59.887622833252
AY03'	360033_271550	2011-2014	1206	360033	271550	40910	40911	1	2012	1	Gff	2	4	0	6	1	1	42.3469429016113
AY04'	360024_271339	2011-2014	1207	360024	271339	40910	40911	1	2012	1	Gff	0	5	0	5	1	1	59.887622833252
AY_05	362817_268809	2011-2014	1208	362817	268809	40910	40911	1	2012	1	Gff	0	3	0	3	1	1	29.943811416626
AY_06	362863_268701	2011-2014	1209	362863	268701	40910	40911	1	2012	1	Gff	1	4	0	5	1	1	29.943811416626
AY_07	363761_266260	2011-2014	1210	363761	266260	40910	40911	1	2012	1	Gff	0	0	0	0	0	1	29.943811416626
AY_08	363787_266148	2011-2014	1211	363787	266148	40910	40911	1	2012	1	Gff	0	0	0	0	0	1	0
AY09'	364695_265575	2011-2014	1212	364695	265575	40910	40911	1	2012	1	Gff	0	0	0	0	0	1	1023.36010742188
AY10'	364788_265561	2011-2014	1213	364788	265561	40910	40911	1	2012	1	Gff	0	0	0	0	0	1	1117.99145507812
AR_04	344347_269827	2011-2014	1214	344347	269827	40910	40911	1	2012	1	Gff	4	6	0	10	1	1	0
AR_03	344437_269867	2011-2014	1215	344437	269867	40910	40911	1	2012	1	Gff	2	4	0	6	1	1	29.943811416626
AR_06	341786_267172	2011-2014	1216	341786	267172	40910	40911	1	2012	1	Gff	4	2	0	6	1	1	0
AR_05	341769_267249	2011-2014	1217	341769	267249	40910	40911	1	2012	1	Gff	6	2	0	8	1	1	0
AR_07	338287_265600	2011-2014	1218	338287	265600	40910	40911	1	2012	1	Gff	2	2	0	4	1	1	0
AR_08	338218_265503	2011-2014	1219	338218	265503	40910	40911	1	2012	1	Gff	4	4	0	8	1	1	89.831428527832
KO_10	381688_274256	2011-2014	1220	381688	274256	40910	40911	1	2012	1	Gff	0	0	0	0	0	0	19383.802734375
KO_04	383593_280641	2011-2014	1221	383593	280641	40910	40911	1	2012	1	Gff	0	1	0	1	1	0	18750.900390625
KO_03	383612_280748	2011-2014	1222	383612	280748	40910	40911	1	2012	1	Gff	0	1	0	1	1	0	18711.6484375
KO_05	382928_277513	2011-2014	1223	382928	277513	40910	40911	1	2012	1	Gff	0	0	0	0	0	0	19390.669921875
KO_07	382295_276399	2011-2014	1224	382295	276399	40910	40911	1	2012	1	Gff	0	1	0	1	1	0	19413.037109375
KO_06	382978_277382	2011-2014	1225	382978	277382	40910	40911	1	2012	1	Gff	0	0	0	0	0	0	19500.87109375
AI_03	354137_283395	2011-2014	1228	354137	283395	40911	40912	1	2012	1	Gff	0	0	0	0	0	1	0
AI_04	354085_283275	2011-2014	1229	354085	283275	40911	40912	1	2012	1	Gff	0	0	0	0	0	1	59.887622833252
AI05'	354109_280956	2011-2014	1230	354109	280956	40911	40912	1	2012	1	Gff	0	0	0	0	0	1	29.943811416626
AI06'	354053_280843	2011-2014	1231	354053	280843	40911	40912	1	2012	1	Gff	0	0	0	0	0	1	89.831428527832
AI07'	353092_278377	2011-2014	1232	353092	278377	40911	40912	1	2012	1	Gff	0	1	0	1	1	1	123.461494445801
AI08'	353220_278360	2011-2014	1233	353220	278360	40911	40912	1	2012	1	Gff	0	0	0	0	0	1	29.943811416626
AI09'	353392_278103	2011-2014	1234	353392	278103	40911	40912	1	2012	1	Gff	0	2	0	2	1	1	0
AI10'	353320_278014	2011-2014	1235	353320	278014	40911	40912	1	2012	1	Gff	0	0	0	0	0	1	59.887622833252
AY01'	359924_272043	2011-2014	1236	359924	272043	40911	40912	1	2012	1	Gff	2	4	0	6	1	1	29.943811416626
AY02'	359863_271955	2011-2014	1237	359863	271955	40911	40912	1	2012	1	Gff	3	8	0	11	1	1	59.887622833252
AY03'	360033_271550	2011-2014	1238	360033	271550	40911	40912	1	2012	1	Gff	0	3	0	3	1	1	42.3469429016113
AY04'	360024_271339	2011-2014	1239	360024	271339	40911	40912	1	2012	1	Gff	1	6	0	7	1	1	59.887622833252
AY_05	362817_268809	2011-2014	1240	362817	268809	40911	40912	1	2012	1	Gff	0	2	0	2	1	1	29.943811416626
AY_06	362863_268701	2011-2014	1241	362863	268701	40911	40912	1	2012	1	Gff	2	3	0	5	1	1	29.943811416626
AY_07	363761_266260	2011-2014	1242	363761	266260	40911	40912	1	2012	1	Gff	0	0	0	0	0	1	29.943811416626
AY_08	363787_266148	2011-2014	1243	363787	266148	40911	40912	1	2012	1	Gff	0	0	0	0	0	1	0
AY09'	364695_265575	2011-2014	1244	364695	265575	40911	40912	1	2012	1	Gff	0	0	0	0	0	1	1023.36010742188
AY10'	364788_265561	2011-2014	1245	364788	265561	40911	40912	1	2012	1	Gff	0	0	0	0	0	1	1117.99145507812
AR_04	344347_269827	2011-2014	1246	344347	269827	40911	40912	1	2012	1	Gff	0	2	0	2	1	1	0
AR_03	344437_269867	2011-2014	1247	344437	269867	40911	40912	1	2012	1	Gff	4	4	0	8	1	1	29.943811416626
AR_06	341786_267172	2011-2014	1248	341786	267172	40911	40912	1	2012	1	Gff	2	2	0	4	1	1	0
AR_05	341769_267249	2011-2014	1249	341769	267249	40911	40912	1	2012	1	Gff	0	2	0	2	1	1	0
AR_07	338287_265600	2011-2014	1250	338287	265600	40911	40912	1	2012	1	Gff	8	2	0	10	1	1	0
AR_08	338218_265503	2011-2014	1251	338218	265503	40911	40912	1	2012	1	Gff	0	0	0	0	0	1	89.831428527832
KO_10	381688_274256	2011-2014	1252	381688	274256	40911	40912	1	2012	1	Gff	0	0	0	0	0	0	19383.802734375
KO_04	383593_280641	2011-2014	1253	383593	280641	40911	40912	1	2012	1	Gff	0	0	0	0	0	0	18750.900390625
KO_03	383612_280748	2011-2014	1254	383612	280748	40911	40912	1	2012	1	Gff	2	0	0	2	1	0	18711.6484375
KO_05	382928_277513	2011-2014	1255	382928	277513	40911	40912	1	2012	1	Gff	1	0	0	1	1	0	19390.669921875
KO_07	382295_276399	2011-2014	1256	382295	276399	40911	40912	1	2012	1	Gff	0	1	0	1	1	0	19413.037109375
KO_06	382978_277382	2011-2014	1257	382978	277382	40911	40912	1	2012	1	Gff	0	2	0	2	1	0	19500.87109375
IN01'	348566_268550	2011-2014	1261	348566	268550	40917	40918	1	2012	1	Gff	2	3	0	5	1	1	1201.11645507812
IN02'	348620_268447	2011-2014	1262	348620	268447	40917	40918	1	2012	1	Gff	6	8	0	14	1	1	1109.53845214844
IN_03	348645_267309	2011-2014	1263	348645	267309	40917	40918	1	2012	1	Gff	0	4	0	4	1	1	29.943811416626
IN_04	348631_267180	2011-2014	1264	348631	267180	40917	40918	1	2012	1	Gff	1	2	0	3	1	1	59.887622833252
IN_05	350144_265000	2011-2014	1265	350144	265000	40917	40918	1	2012	1	Gff	1	3	0	4	1	1	29.943811416626
IN_06	350241_264938	2011-2014	1266	350241	264938	40917	40918	1	2012	1	Gff	0	2	0	2	1	1	0
IN_07	352517_259577	2011-2014	1267	352517	259577	40917	40918	1	2012	1	Gff	0	0	0	0	0	1	0
IN_08	352544_259517	2011-2014	1268	352544	259517	40917	40918	1	2012	1	Gff	0	0	0	0	0	1	29.943811416626
IN_09	353431_258983	2011-2014	1269	353431	258983	40917	40918	1	2012	1	Gff	0	0	0	0	0	1	884.737060546875
IN_10	353502_258935	2011-2014	1270	353502	258935	40917	40918	1	2012	1	Gff	0	0	0	0	0	1	979.029846191406
KU01'	363382_290229	2011-2014	1271	363382	290229	40917	40918	1	2012	1	Gff	0	0	0	0	0	1	2889.84936523438
KU02'	363310_290163	2011-2014	1272	363310	290163	40917	40918	1	2012	1	Gff	2	6	0	8	1	1	2842.29711914062
KU_03	363096_288705	2011-2014	1273	363096	288705	40917	40918	1	2012	1	Gff	1	0	0	1	1	1	1539.99719238281
KU_04	363139_288601	2011-2014	1274	363139	288601	40917	40918	1	2012	1	Gff	1	2	0	3	1	1	1406.08435058594
KU_05	361784_284187	2011-2014	1275	361784	284187	40917	40918	1	2012	1	Gff	0	1	0	1	1	1	59.887622833252
KU_06	361714_284129	2011-2014	1276	361714	284129	40917	40918	1	2012	1	Gff	0	0	0	0	0	1	133.912796020508
KU07'	363180_280797	2011-2014	1277	363180	280797	40917	40918	1	2012	1	Gff	1	2	0	3	1	1	0
KU08'	363309_280702	2011-2014	1278	363309	280702	40917	40918	1	2012	1	Gff	0	1	0	1	1	1	0
KU09'	363272_280394	2011-2014	1279	363272	280394	40917	40918	1	2012	1	Gff	1	2	0	3	1	1	59.887622833252
KU10'	363280_280217	2011-2014	1280	363280	280217	40917	40918	1	2012	1	Gff	2	4	0	6	1	1	29.943811416626
AR_03	344437_269867	2011-2014	1281	344437	269867	40917	40918	1	2012	1	Gff	1	1	0	2	1	1	29.943811416626
AR_04	344347_269827	2011-2014	1282	344347	269827	40917	40918	1	2012	1	Gff	5	10	0	15	1	1	0
AR_07	338287_265600	2011-2014	1283	338287	265600	40917	40918	1	2012	1	Gff	0	0	0	0	0	1	0
AR_08	338218_265503	2011-2014	1284	338218	265503	40917	40918	1	2012	1	Gff	0	0	0	0	0	1	89.831428527832
AR_09	335855_265851	2011-2014	1285	335855	265851	40917	40918	1	2012	1	Gff	0	0	0	0	0	1	2024.2548828125
AR_10	335795_265827	2011-2014	1286	335795	265827	40917	40918	1	2012	1	Gff	0	1	0	1	1	1	2079.96362304688
IN01'	348566_268550	2011-2014	1287	348566	268550	40918	40919	1	2012	1	Gff	4	5	0	9	1	1	1201.11645507812
IN02'	348620_268447	2011-2014	1288	348620	268447	40918	40919	1	2012	1	Gff	3	4	0	7	1	1	1109.53845214844
IN_03	348645_267309	2011-2014	1289	348645	267309	40918	40919	1	2012	1	Gff	0	5	0	5	1	1	29.943811416626
IN_04	348631_267180	2011-2014	1290	348631	267180	40918	40919	1	2012	1	Gff	1	2	0	3	1	1	59.887622833252
IN_05	350144_265000	2011-2014	1291	350144	265000	40918	40919	1	2012	1	Gff	0	2	0	2	1	1	29.943811416626
IN_06	350241_264938	2011-2014	1292	350241	264938	40918	40919	1	2012	1	Gff	0	0	0	0	0	1	0
IN_07	352517_259577	2011-2014	1293	352517	259577	40918	40919	1	2012	1	Gff	0	0	0	0	0	1	0
IN_08	352544_259517	2011-2014	1294	352544	259517	40918	40919	1	2012	1	Gff	0	0	0	0	0	1	29.943811416626
IN_09	353431_258983	2011-2014	1295	353431	258983	40918	40919	1	2012	1	Gff	0	0	0	0	0	1	884.737060546875
IN_10	353502_258935	2011-2014	1296	353502	258935	40918	40919	1	2012	1	Gff	0	0	0	0	0	1	979.029846191406
KU01'	363382_290229	2011-2014	1297	363382	290229	40918	40919	1	2012	1	Gff	0	1	0	1	1	1	2889.84936523438
KU02'	363310_290163	2011-2014	1298	363310	290163	40918	40919	1	2012	1	Gff	1	3	0	4	1	1	2842.29711914062
KU_03	363096_288705	2011-2014	1299	363096	288705	40918	40919	1	2012	1	Gff	1	2	0	3	1	1	1539.99719238281
KU_04	363139_288601	2011-2014	1300	363139	288601	40918	40919	1	2012	1	Gff	0	0	0	0	0	1	1406.08435058594
KU_05	361784_284187	2011-2014	1301	361784	284187	40918	40919	1	2012	1	Gff	0	1	0	1	1	1	59.887622833252
KU_06	361714_284129	2011-2014	1302	361714	284129	40918	40919	1	2012	1	Gff	0	2	0	2	1	1	133.912796020508
KU07'	363180_280797	2011-2014	1303	363180	280797	40918	40919	1	2012	1	Gff	0	0	0	0	0	1	0
KU08'	363309_280702	2011-2014	1304	363309	280702	40918	40919	1	2012	1	Gff	0	1	0	1	1	1	0
KU09'	363272_280394	2011-2014	1305	363272	280394	40918	40919	1	2012	1	Gff	1	1	0	2	1	1	59.887622833252
KU10'	363280_280217	2011-2014	1306	363280	280217	40918	40919	1	2012	1	Gff	1	2	0	3	1	1	29.943811416626
AR_03	344437_269867	2011-2014	1307	344437	269867	40918	40919	1	2012	1	Gff	1	3	0	4	1	1	29.943811416626
AR_04	344347_269827	2011-2014	1308	344347	269827	40918	40919	1	2012	1	Gff	4	6	0	10	1	1	0
AR_05	341769_267249	2011-2014	1309	341769	267249	40918	40919	1	2012	1	Gff	1	1	0	2	1	1	0
AR_06	341786_267172	2011-2014	1310	341786	267172	40918	40919	1	2012	1	Gff	0	2	0	2	1	1	0
AR_07	338287_265600	2011-2014	1311	338287	265600	40918	40919	1	2012	1	Gff	0	0	0	0	0	1	0
AR_08	338218_265503	2011-2014	1312	338218	265503	40918	40919	1	2012	1	Gff	0	0	0	0	0	1	89.831428527832
AR_09	335855_265851	2011-2014	1313	335855	265851	40918	40919	1	2012	1	Gff	0	2	0	2	1	1	2024.2548828125
AR_10	335795_265827	2011-2014	1314	335795	265827	40918	40919	1	2012	1	Gff	1	2	0	3	1	1	2079.96362304688
IN01'	348566_268550	2011-2014	1315	348566	268550	40919	40920	1	2012	1	Gff	4	9	0	13	1	1	1201.11645507812
IN02'	348620_268447	2011-2014	1316	348620	268447	40919	40920	1	2012	1	Gff	2	7	0	9	1	1	1109.53845214844
IN_03	348645_267309	2011-2014	1317	348645	267309	40919	40920	1	2012	1	Gff	4	3	0	7	1	1	29.943811416626
IN_04	348631_267180	2011-2014	1318	348631	267180	40919	40920	1	2012	1	Gff	0	3	0	3	1	1	59.887622833252
IN_05	350144_265000	2011-2014	1319	350144	265000	40919	40920	1	2012	1	Gff	0	0	0	0	0	1	29.943811416626
IN_06	350241_264938	2011-2014	1320	350241	264938	40919	40920	1	2012	1	Gff	0	3	0	3	1	1	0
IN_07	352517_259577	2011-2014	1321	352517	259577	40919	40920	1	2012	1	Gff	0	0	0	0	0	1	0
IN_08	352544_259517	2011-2014	1322	352544	259517	40919	40920	1	2012	1	Gff	0	0	0	0	0	1	29.943811416626
IN_09	353431_258983	2011-2014	1323	353431	258983	40919	40920	1	2012	1	Gff	0	0	0	0	0	1	884.737060546875
IN_10	353502_258935	2011-2014	1324	353502	258935	40919	40920	1	2012	1	Gff	0	0	0	0	0	1	979.029846191406
KU01'	363382_290229	2011-2014	1325	363382	290229	40919	40920	1	2012	1	Gff	7	9	0	16	1	1	2889.84936523438
KU02'	363310_290163	2011-2014	1326	363310	290163	40919	40920	1	2012	1	Gff	3	6	0	9	1	1	2842.29711914062
KU_03	363096_288705	2011-2014	1327	363096	288705	40919	40920	1	2012	1	Gff	1	2	0	3	1	1	1539.99719238281
KU_04	363139_288601	2011-2014	1328	363139	288601	40919	40920	1	2012	1	Gff	1	0	0	1	1	1	1406.08435058594
KU_05	361784_284187	2011-2014	1329	361784	284187	40919	40920	1	2012	1	Gff	0	0	0	0	0	1	59.887622833252
KU_06	361714_284129	2011-2014	1330	361714	284129	40919	40920	1	2012	1	Gff	8	13	0	21	1	1	133.912796020508
KU07'	363180_280797	2011-2014	1331	363180	280797	40919	40920	1	2012	1	Gff	0	1	0	1	1	1	0
KU08'	363309_280702	2011-2014	1332	363309	280702	40919	40920	1	2012	1	Gff	1	2	0	3	1	1	0
KU09'	363272_280394	2011-2014	1333	363272	280394	40919	40920	1	2012	1	Gff	0	0	0	0	0	1	59.887622833252
KU10'	363280_280217	2011-2014	1334	363280	280217	40919	40920	1	2012	1	Gff	0	0	0	0	0	1	29.943811416626
ORUBRIDGE1	361484_283644	2011-2014	1335	361484	283644	40919	40920	1	2012	1	Gff	0	0	0	0	0	1	94.6906433105469
AR_01	345612_270941	2011-2014	1336	345612	270941	40919	40920	1	2012	1	Gff	13	14	0	27	1	1	1101.0205078125
AR_02	345565_270906	2011-2014	1337	345565	270906	40919	40920	1	2012	1	Gff	8	9	0	17	1	1	1037.71618652344
AR_03	344437_269867	2011-2014	1338	344437	269867	40919	40920	1	2012	1	Gff	4	4	0	8	1	1	29.943811416626
AR_04	344347_269827	2011-2014	1339	344347	269827	40919	40920	1	2012	1	Gff	0	0	0	0	0	1	0
AR_05	341769_267249	2011-2014	1340	341769	267249	40919	40920	1	2012	1	Gff	3	1	0	4	1	1	0
AR_06	341786_267172	2011-2014	1341	341786	267172	40919	40920	1	2012	1	Gff	1	2	0	3	1	1	0
AR_07	338287_265600	2011-2014	1342	338287	265600	40919	40920	1	2012	1	Gff	1	0	0	1	1	1	0
AR_08	338218_265503	2011-2014	1343	338218	265503	40919	40920	1	2012	1	Gff	0	4	0	4	1	1	89.831428527832
AR_09	335855_265851	2011-2014	1344	335855	265851	40919	40920	1	2012	1	Gff	0	0	0	0	0	1	2024.2548828125
AR_10	335795_265827	2011-2014	1345	335795	265827	40919	40920	1	2012	1	Gff	1	1	0	2	1	1	2079.96362304688
KO_10	381688_274256	2011-2014	1346	381688	274256	40920	40921	1	2012	1	Gff	0	0	0	0	0	0	19383.802734375
KO_09	381529_274228	2011-2014	1347	381529	274228	40920	40921	1	2012	1	Gff	0	0	0	0	0	0	19233.580078125
KO_03	383612_280748	2011-2014	1348	383612	280748	40920	40921	1	2012	1	Gff	4	3	0	7	1	0	18711.6484375
KO_05	382928_277513	2011-2014	1349	382928	277513	40920	40921	1	2012	1	Gff	0	2	0	2	1	0	19390.669921875
KO_07	382295_276399	2011-2014	1350	382295	276399	40920	40921	1	2012	1	Gff	3	5	0	8	1	0	19413.037109375
KO_06	382978_277382	2011-2014	1351	382978	277382	40920	40921	1	2012	1	Gff	1	1	0	2	1	0	19500.87109375
KO_04	383593_280641	2011-2014	1353	383593	280641	40920	40921	1	2012	1	Gff	3	0	0	3	1	0	18750.900390625
KO_01	383225_283736	2011-2014	1355	383225	283736	40920	40921	1	2012	1	Gff	0	0	0	0	0	0	17609.66015625
KO_10	381688_274256	2011-2014	1356	381688	274256	40921	40922	1	2012	1	Gff	0	0	0	0	0	0	19383.802734375
KO_09	381529_274228	2011-2014	1357	381529	274228	40921	40922	1	2012	1	Gff	0	0	0	0	0	0	19233.580078125
KO_03	383612_280748	2011-2014	1358	383612	280748	40921	40922	1	2012	1	Gff	0	2	0	2	1	0	18711.6484375
KO_05	382928_277513	2011-2014	1359	382928	277513	40921	40922	1	2012	1	Gff	5	2	0	7	1	0	19390.669921875
KO_07	382295_276399	2011-2014	1360	382295	276399	40921	40922	1	2012	1	Gff	1	0	0	1	1	0	19413.037109375
KO_06	382978_277382	2011-2014	1361	382978	277382	40921	40922	1	2012	1	Gff	0	0	0	0	0	0	19500.87109375
KO_04	383593_280641	2011-2014	1363	383593	280641	40921	40922	1	2012	1	Gff	0	1	0	1	1	0	18750.900390625
KO_01	383225_283736	2011-2014	1364	383225	283736	40921	40922	1	2012	1	Gff	0	0	0	0	0	0	17609.66015625
AI_03	354137_283395	2011-2014	1365	354137	283395	40924	40925	1	2012	1	Gff	0	0	0	0	0	1	0
AI_04	354085_283275	2011-2014	1366	354085	283275	40924	40925	1	2012	1	Gff	0	1	0	1	1	1	59.887622833252
AI05'	354109_280956	2011-2014	1368	354109	280956	40924	40925	1	2012	1	Gff	0	0	0	0	0	1	29.943811416626
AI06'	354053_280843	2011-2014	1369	354053	280843	40924	40925	1	2012	1	Gff	0	0	0	0	0	1	89.831428527832
AI07'	353092_278377	2011-2014	1370	353092	278377	40924	40925	1	2012	1	Gff	0	0	0	0	0	1	123.461494445801
AI08'	353220_278360	2011-2014	1371	353220	278360	40924	40925	1	2012	1	Gff	0	0	0	0	0	1	29.943811416626
AI09'	353392_278103	2011-2014	1372	353392	278103	40924	40925	1	2012	1	Gff	0	1	0	1	1	1	0
AI10'	353320_278014	2011-2014	1373	353320	278014	40924	40925	1	2012	1	Gff	0	1	0	1	1	1	59.887622833252
AR_01	345612_270941	2011-2014	1374	345612	270941	40924	40925	1	2012	1	Gff	13	14	0	27	1	1	1101.0205078125
AR_02	345565_270906	2011-2014	1375	345565	270906	40924	40925	1	2012	1	Gff	8	9	0	17	1	1	1037.71618652344
AR_03	344437_269867	2011-2014	1376	344437	269867	40924	40925	1	2012	1	Gff	4	4	0	8	1	1	29.943811416626
AR_04	344347_269827	2011-2014	1377	344347	269827	40924	40925	1	2012	1	Gff	0	0	0	0	0	1	0
AR_05	341769_267249	2011-2014	1378	341769	267249	40924	40925	1	2012	1	Gff	3	1	0	4	1	1	0
AR_06	341786_267172	2011-2014	1379	341786	267172	40924	40925	1	2012	1	Gff	1	2	0	3	1	1	0
AR_07	338287_265600	2011-2014	1380	338287	265600	40924	40925	1	2012	1	Gff	1	0	0	1	1	1	0
AR_08	338218_265503	2011-2014	1381	338218	265503	40924	40925	1	2012	1	Gff	0	4	0	4	1	1	89.831428527832
AR_09	335855_265851	2011-2014	1382	335855	265851	40924	40925	1	2012	1	Gff	0	0	0	0	0	1	2024.2548828125
AR_10	335795_265827	2011-2014	1383	335795	265827	40924	40925	1	2012	1	Gff	1	1	0	2	1	1	2079.96362304688
AY01'	359924_272043	2011-2014	1384	359924	272043	40924	40925	1	2012	1	Gff	3	8	0	11	1	1	29.943811416626
AY02'	359863_271955	2011-2014	1385	359863	271955	40924	40925	1	2012	1	Gff	4	3	0	7	1	1	59.887622833252
AY03'	360033_271550	2011-2014	1386	360033	271550	40924	40925	1	2012	1	Gff	0	2	0	2	1	1	42.3469429016113
AY04'	360024_271339	2011-2014	1387	360024	271339	40924	40925	1	2012	1	Gff	1	3	0	4	1	1	59.887622833252
AY_05	362817_268809	2011-2014	1388	362817	268809	40924	40925	1	2012	1	Gff	0	3	0	3	1	1	29.943811416626
AY_06	362863_268701	2011-2014	1389	362863	268701	40924	40925	1	2012	1	Gff	1	5	0	6	1	1	29.943811416626
AY_07	363761_266260	2011-2014	1390	363761	266260	40924	40925	1	2012	1	Gff	0	0	0	0	0	1	29.943811416626
AY_08	363787_266148	2011-2014	1391	363787	266148	40924	40925	1	2012	1	Gff	0	0	0	0	0	1	0
AY09'	364695_265575	2011-2014	1392	364695	265575	40924	40925	1	2012	1	Gff	0	0	0	0	0	1	1023.36010742188
AY10'	364788_265561	2011-2014	1393	364788	265561	40924	40925	1	2012	1	Gff	0	0	0	0	0	1	1117.99145507812
AR_01	345612_270941	2011-2014	1394	345612	270941	40925	40926	1	2012	1	Gff	2	6	0	8	1	1	1101.0205078125
AR_02	345565_270906	2011-2014	1395	345565	270906	40925	40926	1	2012	1	Gff	6	13	0	19	1	1	1037.71618652344
AR_03	344437_269867	2011-2014	1396	344437	269867	40925	40926	1	2012	1	Gff	1	5	0	6	1	1	29.943811416626
AR_04	344347_269827	2011-2014	1397	344347	269827	40925	40926	1	2012	1	Gff	0	0	0	0	0	1	0
AR_05	341769_267249	2011-2014	1398	341769	267249	40925	40926	1	2012	1	Gff	2	3	0	5	1	1	0
AR_06	341786_267172	2011-2014	1399	341786	267172	40925	40926	1	2012	1	Gff	0	3	0	3	1	1	0
AR_07	338287_265600	2011-2014	1400	338287	265600	40925	40926	1	2012	1	Gff	0	0	0	0	0	1	0
AR_08	338218_265503	2011-2014	1401	338218	265503	40925	40926	1	2012	1	Gff	4	2	0	6	1	1	89.831428527832
AR_09	335855_265851	2011-2014	1402	335855	265851	40925	40926	1	2012	1	Gff	0	0	0	0	0	1	2024.2548828125
AR_10	335795_265827	2011-2014	1403	335795	265827	40925	40926	1	2012	1	Gff	0	2	0	2	1	1	2079.96362304688
AY01'	359924_272043	2011-2014	1404	359924	272043	40925	40926	1	2012	1	Gff	3	9	0	12	1	1	29.943811416626
AY02'	359863_271955	2011-2014	1405	359863	271955	40925	40926	1	2012	1	Gff	2	5	0	7	1	1	59.887622833252
AY03'	360033_271550	2011-2014	1406	360033	271550	40925	40926	1	2012	1	Gff	0	0	0	0	0	1	42.3469429016113
AY04'	360024_271339	2011-2014	1407	360024	271339	40925	40926	1	2012	1	Gff	0	0	0	0	0	1	59.887622833252
AY_05	362817_268809	2011-2014	1408	362817	268809	40925	40926	1	2012	1	Gff	0	0	0	0	0	1	29.943811416626
AY_06	362863_268701	2011-2014	1409	362863	268701	40925	40926	1	2012	1	Gff	2	1	0	3	1	1	29.943811416626
AY_07	363761_266260	2011-2014	1410	363761	266260	40925	40926	1	2012	1	Gff	0	0	0	0	0	1	29.943811416626
AY_08	363787_266148	2011-2014	1411	363787	266148	40925	40926	1	2012	1	Gff	0	0	0	0	0	1	0
AY09'	364695_265575	2011-2014	1412	364695	265575	40925	40926	1	2012	1	Gff	0	0	0	0	0	1	1023.36010742188
AY10'	364788_265561	2011-2014	1413	364788	265561	40925	40926	1	2012	1	Gff	0	0	0	0	0	1	1117.99145507812
KO_10	381688_274256	2011-2014	1414	381688	274256	40926	40927	1	2012	1	Gff	1	0	0	1	1	0	19383.802734375
KO_09	381529_274228	2011-2014	1415	381529	274228	40926	40927	1	2012	1	Gff	0	1	0	1	1	0	19233.580078125
KO_03	383612_280748	2011-2014	1416	383612	280748	40926	40927	1	2012	1	Gff	5	3	0	8	1	0	18711.6484375
KO_05	382928_277513	2011-2014	1417	382928	277513	40926	40927	1	2012	1	Gff	0	1	0	1	1	0	19390.669921875
KO_07	382295_276399	2011-2014	1418	382295	276399	40926	40927	1	2012	1	Gff	4	7	0	11	1	0	19413.037109375
KO_06	382978_277382	2011-2014	1419	382978	277382	40926	40927	1	2012	1	Gff	3	2	0	5	1	0	19500.87109375
KO_04	383593_280641	2011-2014	1421	383593	280641	40926	40927	1	2012	1	Gff	0	4	0	4	1	0	18750.900390625
KO_01	383225_283736	2011-2014	1423	383225	283736	40926	40927	1	2012	1	Gff	0	3	0	3	1	0	17609.66015625
AI_03	354137_283395	2011-2014	1424	354137	283395	40925	40927	2	2012	1	Gff	0	1	0	1	1	1	0
AI_04	354085_283275	2011-2014	1425	354085	283275	40925	40927	2	2012	1	Gff	0	0	0	0	0	1	59.887622833252
AI05'	354109_280956	2011-2014	1427	354109	280956	40925	40927	2	2012	1	Gff	0	0	0	0	0	1	29.943811416626
AI06'	354053_280843	2011-2014	1428	354053	280843	40925	40927	2	2012	1	Gff	0	0	0	0	0	1	89.831428527832
AI07'	353092_278377	2011-2014	1429	353092	278377	40925	40927	2	2012	1	Gff	0	0	0	0	0	1	123.461494445801
AI08'	353220_278360	2011-2014	1430	353220	278360	40925	40927	2	2012	1	Gff	0	0	0	0	0	1	29.943811416626
AI09'	353392_278103	2011-2014	1431	353392	278103	40925	40927	2	2012	1	Gff	0	0	0	0	0	1	0
AI10'	353320_278014	2011-2014	1432	353320	278014	40925	40927	2	2012	1	Gff	0	0	0	0	0	1	59.887622833252
AY01'	359924_272043	2011-2014	1433	359924	272043	40926	40927	1	2012	1	Gff	2	5	0	7	1	1	29.943811416626
AY02'	359863_271955	2011-2014	1434	359863	271955	40926	40927	1	2012	1	Gff	0	4	0	4	1	1	59.887622833252
AY03'	360033_271550	2011-2014	1435	360033	271550	40926	40927	1	2012	1	Gff	1	5	0	6	1	1	42.3469429016113
AY04'	360024_271339	2011-2014	1436	360024	271339	40926	40927	1	2012	1	Gff	0	2	0	2	1	1	59.887622833252
AY_05	362817_268809	2011-2014	1437	362817	268809	40926	40927	1	2012	1	Gff	0	1	0	1	1	1	29.943811416626
AY_06	362863_268701	2011-2014	1438	362863	268701	40926	40927	1	2012	1	Gff	2	1	0	3	1	1	29.943811416626
AY_07	363761_266260	2011-2014	1439	363761	266260	40926	40927	1	2012	1	Gff	0	0	0	0	0	1	29.943811416626
AY_08	363787_266148	2011-2014	1440	363787	266148	40926	40927	1	2012	1	Gff	0	0	0	0	0	1	0
AY09'	364695_265575	2011-2014	1441	364695	265575	40926	40927	1	2012	1	Gff	0	0	0	0	0	1	1023.36010742188
AY10'	364788_265561	2011-2014	1442	364788	265561	40926	40927	1	2012	1	Gff	0	0	0	0	0	1	1117.99145507812
KO_10	381688_274256	2011-2014	1443	381688	274256	40927	40928	1	2012	1	Gff	0	0	0	0	0	0	19383.802734375
KO_09	381529_274228	2011-2014	1444	381529	274228	40927	40928	1	2012	1	Gff	0	0	0	0	0	0	19233.580078125
KO_03	383612_280748	2011-2014	1445	383612	280748	40927	40928	1	2012	1	Gff	3	4	0	7	1	0	18711.6484375
KO_05	382928_277513	2011-2014	1446	382928	277513	40927	40928	1	2012	1	Gff	0	1	0	1	1	0	19390.669921875
KO_07	382295_276399	2011-2014	1447	382295	276399	40927	40928	1	2012	1	Gff	2	3	0	5	1	0	19413.037109375
KO_06	382978_277382	2011-2014	1448	382978	277382	40927	40928	1	2012	1	Gff	0	0	0	0	0	0	19500.87109375
KO_04	383593_280641	2011-2014	1450	383593	280641	40927	40928	1	2012	1	Gff	2	9	0	11	1	0	18750.900390625
KO_01	383225_283736	2011-2014	1452	383225	283736	40927	40928	1	2012	1	Gff	0	2	0	2	1	0	17609.66015625
KU01'	363382_290229	2011-2014	1453	363382	290229	40930	40931	1	2012	1	Gff	0	2	0	2	1	1	2889.84936523438
KU02'	363310_290163	2011-2014	1454	363310	290163	40930	40931	1	2012	1	Gff	0	0	0	0	0	1	2842.29711914062
KU_03	363096_288705	2011-2014	1455	363096	288705	40930	40931	1	2012	1	Gff	1	1	0	2	1	1	1539.99719238281
KU_04	363139_288601	2011-2014	1456	363139	288601	40930	40931	1	2012	1	Gff	0	1	0	1	1	1	1406.08435058594
KU_05	361784_284187	2011-2014	1457	361784	284187	40930	40931	1	2012	1	Gff	0	0	0	0	0	1	59.887622833252
KU_06	361714_284129	2011-2014	1458	361714	284129	40930	40931	1	2012	1	Gff	0	2	0	2	1	1	133.912796020508
KU07'	363180_280797	2011-2014	1459	363180	280797	40930	40931	1	2012	1	Gff	0	0	0	0	0	1	0
KU08'	363309_280702	2011-2014	1460	363309	280702	40930	40931	1	2012	1	Gff	0	0	0	0	0	1	0
KU09'	363272_280394	2011-2014	1461	363272	280394	40930	40931	1	2012	1	Gff	1	3	0	4	1	1	59.887622833252
KU10'	363280_280217	2011-2014	1462	363280	280217	40930	40931	1	2012	1	Gff	1	1	0	2	1	1	29.943811416626
KU_11	360963_292830	2011-2014	1463	360963	292830	40930	40931	1	2012	1	Gff	2	3	0	5	1	0	6186.78564453125
KU_12	361591_292630	2011-2014	1464	361591	292630	40930	40931	1	2012	1	Gff	1	3	0	4	1	0	5724.9873046875
AR_01	345612_270941	2011-2014	1465	345612	270941	40931	40932	1	2012	1	Gff	2	4	0	6	1	1	1101.0205078125
AR_02	345565_270906	2011-2014	1466	345565	270906	40931	40932	1	2012	1	Gff	1	5	1	7	1	1	1037.71618652344
AR_03	344437_269867	2011-2014	1467	344437	269867	40931	40932	1	2012	1	Gff	1	2	0	3	1	1	29.943811416626
AR_04	344347_269827	2011-2014	1468	344347	269827	40931	40932	1	2012	1	Gff	0	0	0	0	0	1	0
AR_05	341769_267249	2011-2014	1469	341769	267249	40931	40932	1	2012	1	Gff	1	4	0	5	1	1	0
AR_06	341786_267172	2011-2014	1470	341786	267172	40931	40932	1	2012	1	Gff	0	2	0	2	1	1	0
AR_07	338287_265600	2011-2014	1471	338287	265600	40931	40932	1	2012	1	Gff	0	1	0	1	1	1	0
AR_08	338218_265503	2011-2014	1472	338218	265503	40931	40932	1	2012	1	Gff	3	4	0	7	1	1	89.831428527832
AR_09	335855_265851	2011-2014	1473	335855	265851	40931	40932	1	2012	1	Gff	1	1	0	2	1	1	2024.2548828125
AR_10	335795_265827	2011-2014	1474	335795	265827	40931	40932	1	2012	1	Gff	1	0	0	1	1	1	2079.96362304688
IN01'	348566_268550	2011-2014	1475	348566	268550	40931	40932	1	2012	1	Gff	5	9	0	14	1	1	1201.11645507812
IN02'	348620_268447	2011-2014	1476	348620	268447	40931	40932	1	2012	1	Gff	2	6	0	8	1	1	1109.53845214844
IN_03	348645_267309	2011-2014	1477	348645	267309	40931	40932	1	2012	1	Gff	0	2	0	2	1	1	29.943811416626
IN_04	348631_267180	2011-2014	1478	348631	267180	40931	40932	1	2012	1	Gff	0	0	0	0	0	1	59.887622833252
IN_05	350144_265000	2011-2014	1479	350144	265000	40931	40932	1	2012	1	Gff	1	3	0	4	1	1	29.943811416626
IN_06	350241_264938	2011-2014	1480	350241	264938	40931	40932	1	2012	1	Gff	0	0	0	0	0	1	0
IN_07	352517_259577	2011-2014	1481	352517	259577	40931	40932	1	2012	1	Gff	0	0	0	0	0	1	0
IN_08	352544_259517	2011-2014	1482	352544	259517	40931	40932	1	2012	1	Gff	0	0	0	0	0	1	29.943811416626
IN_09	353431_258983	2011-2014	1483	353431	258983	40931	40932	1	2012	1	Gff	0	0	0	0	0	1	884.737060546875
IN_10	353502_258935	2011-2014	1484	353502	258935	40931	40932	1	2012	1	Gff	0	0	0	0	0	1	979.029846191406
KU01'	363382_290229	2011-2014	1485	363382	290229	40931	40932	1	2012	1	Gff	0	1	0	1	1	1	2889.84936523438
KU02'	363310_290163	2011-2014	1486	363310	290163	40931	40932	1	2012	1	Gff	1	2	0	3	1	1	2842.29711914062
KU_03	363096_288705	2011-2014	1487	363096	288705	40931	40932	1	2012	1	Gff	1	1	0	2	1	1	1539.99719238281
KU_04	363139_288601	2011-2014	1488	363139	288601	40931	40932	1	2012	1	Gff	0	0	0	0	0	1	1406.08435058594
KU_05	361784_284187	2011-2014	1489	361784	284187	40931	40932	1	2012	1	Gff	0	1	0	1	1	1	59.887622833252
KU_06	361714_284129	2011-2014	1490	361714	284129	40931	40932	1	2012	1	Gff	0	0	0	0	0	1	133.912796020508
KU07'	363180_280797	2011-2014	1491	363180	280797	40931	40932	1	2012	1	Gff	0	0	0	0	0	1	0
KU08'	363309_280702	2011-2014	1492	363309	280702	40931	40932	1	2012	1	Gff	0	0	0	0	0	1	0
KU09'	363272_280394	2011-2014	1493	363272	280394	40931	40932	1	2012	1	Gff	1	3	0	4	1	1	59.887622833252
KU10'	363280_280217	2011-2014	1494	363280	280217	40931	40932	1	2012	1	Gff	0	1	0	1	1	1	29.943811416626
KU_11	360963_292830	2011-2014	1495	360963	292830	40931	40932	1	2012	1	Gff	1	1	0	2	1	0	6186.78564453125
KU_12	361591_292630	2011-2014	1496	361591	292630	40931	40932	1	2012	1	Gff	0	2	0	2	1	0	5724.9873046875
AR_01	345612_270941	2011-2014	1497	345612	270941	40932	40933	1	2012	1	Gff	3	9	9	21	1	1	1101.0205078125
AR_02	345565_270906	2011-2014	1498	345565	270906	40932	40933	1	2012	1	Gff	8	18	0	26	1	1	1037.71618652344
AR_03	344437_269867	2011-2014	1499	344437	269867	40932	40933	1	2012	1	Gff	2	2	1	5	1	1	29.943811416626
AR_04	344347_269827	2011-2014	1500	344347	269827	40932	40933	1	2012	1	Gff	0	1	0	1	1	1	0
AR_05	341769_267249	2011-2014	1501	341769	267249	40932	40933	1	2012	1	Gff	5	7	0	12	1	1	0
AR_06	341786_267172	2011-2014	1502	341786	267172	40932	40933	1	2012	1	Gff	0	0	0	0	0	1	0
AR_07	338287_265600	2011-2014	1503	338287	265600	40932	40933	1	2012	1	Gff	0	1	0	1	1	1	0
AR_08	338218_265503	2011-2014	1504	338218	265503	40932	40933	1	2012	1	Gff	2	9	1	12	1	1	89.831428527832
AR_09	335855_265851	2011-2014	1505	335855	265851	40932	40933	1	2012	1	Gff	0	1	0	1	1	1	2024.2548828125
AR_10	335795_265827	2011-2014	1506	335795	265827	40932	40933	1	2012	1	Gff	0	4	0	4	1	1	2079.96362304688
IN01'	348566_268550	2011-2014	1507	348566	268550	40932	40933	1	2012	1	Gff	2	5	0	7	1	1	1201.11645507812
IN02'	348620_268447	2011-2014	1508	348620	268447	40932	40933	1	2012	1	Gff	0	4	0	4	1	1	1109.53845214844
IN_03	348645_267309	2011-2014	1509	348645	267309	40932	40933	1	2012	1	Gff	0	0	0	0	0	1	29.943811416626
IN_04	348631_267180	2011-2014	1510	348631	267180	40932	40933	1	2012	1	Gff	1	2	0	3	1	1	59.887622833252
IN_05	350144_265000	2011-2014	1511	350144	265000	40932	40933	1	2012	1	Gff	0	4	0	4	1	1	29.943811416626
IN_06	350241_264938	2011-2014	1512	350241	264938	40932	40933	1	2012	1	Gff	1	0	0	1	1	1	0
IN_07	352517_259577	2011-2014	1513	352517	259577	40932	40933	1	2012	1	Gff	0	0	0	0	0	1	0
IN_08	352544_259517	2011-2014	1514	352544	259517	40932	40933	1	2012	1	Gff	0	0	0	0	0	1	29.943811416626
IN_09	353431_258983	2011-2014	1515	353431	258983	40932	40933	1	2012	1	Gff	0	0	0	0	0	1	884.737060546875
IN_10	353502_258935	2011-2014	1516	353502	258935	40932	40933	1	2012	1	Gff	0	0	0	0	0	1	979.029846191406
KO_10	381688_274256	2011-2014	1517	381688	274256	40932	40933	1	2012	1	Gff	0	1	0	1	1	0	19383.802734375
KO_09	381529_274228	2011-2014	1518	381529	274228	40932	40933	1	2012	1	Gff	1	3	0	4	1	0	19233.580078125
KO_03	383612_280748	2011-2014	1519	383612	280748	40932	40933	1	2012	1	Gff	1	2	0	3	1	0	18711.6484375
KO_05	382928_277513	2011-2014	1520	382928	277513	40932	40933	1	2012	1	Gff	0	0	0	0	0	0	19390.669921875
KO_07	382295_276399	2011-2014	1521	382295	276399	40932	40933	1	2012	1	Gff	2	6	0	8	1	0	19413.037109375
KO_06	382978_277382	2011-2014	1522	382978	277382	40932	40933	1	2012	1	Gff	0	0	0	0	0	0	19500.87109375
KO_04	383593_280641	2011-2014	1524	383593	280641	40932	40933	1	2012	1	Gff	0	0	0	0	0	0	18750.900390625
KO_01	383225_283736	2011-2014	1526	383225	283736	40932	40933	1	2012	1	Gff	2	0	0	2	1	0	17609.66015625
KU01'	363382_290229	2011-2014	1527	363382	290229	40932	40933	1	2012	1	Gff	0	0	0	0	0	1	2889.84936523438
KU02'	363310_290163	2011-2014	1528	363310	290163	40932	40933	1	2012	1	Gff	1	2	0	3	1	1	2842.29711914062
KU_03	363096_288705	2011-2014	1529	363096	288705	40932	40933	1	2012	1	Gff	0	0	0	0	0	1	1539.99719238281
KU_04	363139_288601	2011-2014	1530	363139	288601	40932	40933	1	2012	1	Gff	0	0	0	0	0	1	1406.08435058594
KU_05	361784_284187	2011-2014	1531	361784	284187	40932	40933	1	2012	1	Gff	0	0	0	0	0	1	59.887622833252
KU_06	361714_284129	2011-2014	1532	361714	284129	40932	40933	1	2012	1	Gff	0	0	0	0	0	1	133.912796020508
KU07'	363180_280797	2011-2014	1533	363180	280797	40932	40933	1	2012	1	Gff	0	0	0	0	0	1	0
KU08'	363309_280702	2011-2014	1534	363309	280702	40932	40933	1	2012	1	Gff	0	1	0	1	1	1	0
KU09'	363272_280394	2011-2014	1535	363272	280394	40932	40933	1	2012	1	Gff	0	2	0	2	1	1	59.887622833252
KU10'	363280_280217	2011-2014	1536	363280	280217	40932	40933	1	2012	1	Gff	1	2	0	3	1	1	29.943811416626
KU_11	360963_292830	2011-2014	1537	360963	292830	40932	40933	1	2012	1	Gff	1	1	0	2	1	0	6186.78564453125
KU_12	361591_292630	2011-2014	1538	361591	292630	40932	40933	1	2012	1	Gff	3	5	0	8	1	0	5724.9873046875
IN01'	348566_268550	2011-2014	1539	348566	268550	40933	40934	1	2012	1	Gff	4	7	0	11	1	1	1201.11645507812
IN02'	348620_268447	2011-2014	1540	348620	268447	40933	40934	1	2012	1	Gff	2	3	0	5	1	1	1109.53845214844
IN_03	348645_267309	2011-2014	1541	348645	267309	40933	40934	1	2012	1	Gff	0	2	0	2	1	1	29.943811416626
IN_04	348631_267180	2011-2014	1542	348631	267180	40933	40934	1	2012	1	Gff	1	3	0	4	1	1	59.887622833252
IN_05	350144_265000	2011-2014	1543	350144	265000	40933	40934	1	2012	1	Gff	0	0	0	0	0	1	29.943811416626
IN_06	350241_264938	2011-2014	1544	350241	264938	40933	40934	1	2012	1	Gff	2	4	0	6	1	1	0
IN_07	352517_259577	2011-2014	1545	352517	259577	40933	40934	1	2012	1	Gff	0	0	0	0	0	1	0
IN_08	352544_259517	2011-2014	1546	352544	259517	40933	40934	1	2012	1	Gff	0	0	0	0	0	1	29.943811416626
IN_09	353431_258983	2011-2014	1547	353431	258983	40933	40934	1	2012	1	Gff	0	0	0	0	0	1	884.737060546875
IN_10	353502_258935	2011-2014	1548	353502	258935	40933	40934	1	2012	1	Gff	0	0	0	0	0	1	979.029846191406
KO_10	381688_274256	2011-2014	1549	381688	274256	40933	40934	1	2012	1	Gff	0	1	0	1	1	0	19383.802734375
KO_09	381529_274228	2011-2014	1550	381529	274228	40933	40934	1	2012	1	Gff	2	0	0	2	1	0	19233.580078125
KO_03	383612_280748	2011-2014	1551	383612	280748	40933	40934	1	2012	1	Gff	0	4	0	4	1	0	18711.6484375
KO_05	382928_277513	2011-2014	1552	382928	277513	40933	40934	1	2012	1	Gff	0	3	0	3	1	0	19390.669921875
KO_07	382295_276399	2011-2014	1553	382295	276399	40933	40934	1	2012	1	Gff	0	3	0	3	1	0	19413.037109375
KO_06	382978_277382	2011-2014	1554	382978	277382	40933	40934	1	2012	1	Gff	3	2	0	5	1	0	19500.87109375
KO_04	383593_280641	2011-2014	1556	383593	280641	40933	40934	1	2012	1	Gff	2	0	0	2	1	0	18750.900390625
AR_01	345612_270941	2011-2014	1558	345612	270941	40938	40939	1	2012	1	Gff	10	18	2	30	1	1	1101.0205078125
AR_02	345565_270906	2011-2014	1559	345565	270906	40938	40939	1	2012	1	Gff	7	7	0	14	1	1	1037.71618652344
AR_03	344437_269867	2011-2014	1560	344437	269867	40938	40939	1	2012	1	Gff	1	10	0	11	1	1	29.943811416626
AR_04	344347_269827	2011-2014	1561	344347	269827	40938	40939	1	2012	1	Gff	1	1	0	2	1	1	0
AR_05	341769_267249	2011-2014	1562	341769	267249	40938	40939	1	2012	1	Gff	0	1	0	1	1	1	0
AR_06	341786_267172	2011-2014	1563	341786	267172	40938	40939	1	2012	1	Gff	0	1	0	1	1	1	0
AR_07	338287_265600	2011-2014	1564	338287	265600	40938	40939	1	2012	1	Gff	0	0	0	0	0	1	0
AR_08	338218_265503	2011-2014	1565	338218	265503	40938	40939	1	2012	1	Gff	1	3	0	4	1	1	89.831428527832
AR_09	335855_265851	2011-2014	1566	335855	265851	40938	40939	1	2012	1	Gff	0	0	0	0	0	1	2024.2548828125
AR_10	335795_265827	2011-2014	1567	335795	265827	40938	40939	1	2012	1	Gff	0	1	0	1	1	1	2079.96362304688
AI_03	354137_283395	2011-2014	1568	354137	283395	40938	40939	1	2012	1	Gff	0	1	0	1	1	1	0
AI_04	354085_283275	2011-2014	1569	354085	283275	40938	40939	1	2012	1	Gff	0	0	0	0	0	1	59.887622833252
AI05'	354109_280956	2011-2014	1571	354109	280956	40938	40939	1	2012	1	Gff	0	0	0	0	0	1	29.943811416626
AI06'	354053_280843	2011-2014	1572	354053	280843	40938	40939	1	2012	1	Gff	0	0	0	0	0	1	89.831428527832
AI07'	353092_278377	2011-2014	1573	353092	278377	40938	40939	1	2012	1	Gff	0	0	0	0	0	1	123.461494445801
AI08'	353220_278360	2011-2014	1574	353220	278360	40938	40939	1	2012	1	Gff	0	0	0	0	0	1	29.943811416626
AI09'	353392_278103	2011-2014	1575	353392	278103	40938	40939	1	2012	1	Gff	0	0	0	0	0	1	0
AI10'	353320_278014	2011-2014	1576	353320	278014	40938	40939	1	2012	1	Gff	0	0	0	0	0	1	59.887622833252
AR_01	345612_270941	2011-2014	1577	345612	270941	40939	40940	1	2012	2	Gff	9	14	4	27	1	1	1101.0205078125
AR_02	345565_270906	2011-2014	1578	345565	270906	40939	40940	1	2012	2	Gff	1	11	1	13	1	1	1037.71618652344
AR_03	344437_269867	2011-2014	1579	344437	269867	40939	40940	1	2012	2	Gff	2	6	0	8	1	1	29.943811416626
AR_04	344347_269827	2011-2014	1580	344347	269827	40939	40940	1	2012	2	Gff	0	3	0	3	1	1	0
AR_05	341769_267249	2011-2014	1581	341769	267249	40939	40940	1	2012	2	Gff	2	0	0	2	1	1	0
AR_06	341786_267172	2011-2014	1582	341786	267172	40939	40940	1	2012	2	Gff	0	0	0	0	0	1	0
AR_07	338287_265600	2011-2014	1583	338287	265600	40939	40940	1	2012	2	Gff	0	0	0	0	0	1	0
AR_08	338218_265503	2011-2014	1584	338218	265503	40939	40940	1	2012	2	Gff	1	1	0	2	1	1	89.831428527832
AR_09	335855_265851	2011-2014	1585	335855	265851	40939	40940	1	2012	2	Gff	0	0	0	0	0	1	2024.2548828125
AR_10	335795_265827	2011-2014	1586	335795	265827	40939	40940	1	2012	2	Gff	0	1	0	1	1	1	2079.96362304688
AI_03	354137_283395	2011-2014	1587	354137	283395	40939	40940	1	2012	2	Gff	0	0	0	0	0	1	0
AI_04	354085_283275	2011-2014	1588	354085	283275	40939	40940	1	2012	2	Gff	0	0	0	0	0	1	59.887622833252
AI05'	354109_280956	2011-2014	1589	354109	280956	40939	40940	1	2012	2	Gff	0	0	0	0	0	1	29.943811416626
AI06'	354053_280843	2011-2014	1590	354053	280843	40939	40940	1	2012	2	Gff	0	0	0	0	0	1	89.831428527832
AI07'	353092_278377	2011-2014	1591	353092	278377	40939	40940	1	2012	2	Gff	0	0	0	0	0	1	123.461494445801
AI08'	353220_278360	2011-2014	1592	353220	278360	40939	40940	1	2012	2	Gff	0	0	0	0	0	1	29.943811416626
AI09'	353392_278103	2011-2014	1593	353392	278103	40939	40940	1	2012	2	Gff	0	0	0	0	0	1	0
AI10'	353320_278014	2011-2014	1594	353320	278014	40939	40940	1	2012	2	Gff	0	0	0	0	0	1	59.887622833252
AY01'	359924_272043	2011-2014	1595	359924	272043	40939	40940	1	2012	2	Gff	6	11	0	17	1	1	29.943811416626
AY02'	359863_271955	2011-2014	1596	359863	271955	40939	40940	1	2012	2	Gff	4	7	0	11	1	1	59.887622833252
AY03'	360033_271550	2011-2014	1597	360033	271550	40939	40940	1	2012	2	Gff	0	4	0	4	1	1	42.3469429016113
AY04'	360024_271339	2011-2014	1598	360024	271339	40939	40940	1	2012	2	Gff	2	5	0	7	1	1	59.887622833252
AY_05	362817_268809	2011-2014	1599	362817	268809	40939	40940	1	2012	2	Gff	0	3	0	3	1	1	29.943811416626
AY_06	362863_268701	2011-2014	1600	362863	268701	40939	40940	1	2012	2	Gff	2	4	0	6	1	1	29.943811416626
AY_07	363761_266260	2011-2014	1601	363761	266260	40939	40940	1	2012	2	Gff	0	0	0	0	0	1	29.943811416626
AY_08	363787_266148	2011-2014	1602	363787	266148	40939	40940	1	2012	2	Gff	0	0	0	0	0	1	0
AY09'	364695_265575	2011-2014	1603	364695	265575	40939	40940	1	2012	2	Gff	0	0	0	0	0	1	1023.36010742188
AY10'	364788_265561	2011-2014	1604	364788	265561	40939	40940	1	2012	2	Gff	0	0	0	0	0	1	1117.99145507812
KO_10	381688_274256	2011-2014	1611	381688	274256	40939	40940	1	2012	2	Gff	0	0	0	0	0	0	19383.802734375
KO_09	381529_274228	2011-2014	1612	381529	274228	40939	40940	1	2012	2	Gff	0	1	0	1	1	0	19233.580078125
KO_03	383612_280748	2011-2014	1613	383612	280748	40939	40940	1	2012	2	Gff	1	3	0	4	1	0	18711.6484375
KO_05	382928_277513	2011-2014	1614	382928	277513	40939	40940	1	2012	2	Gff	0	1	0	1	1	0	19390.669921875
KO_07	382295_276399	2011-2014	1615	382295	276399	40939	40940	1	2012	2	Gff	0	2	0	2	1	0	19413.037109375
KO_06	382978_277382	2011-2014	1616	382978	277382	40939	40940	1	2012	2	Gff	1	0	0	1	1	0	19500.87109375
KO_04	383593_280641	2011-2014	1618	383593	280641	40939	40940	1	2012	2	Gff	1	3	0	4	1	0	18750.900390625
AI_03	354137_283395	2011-2014	1620	354137	283395	40940	40941	1	2012	2	Gff	0	0	0	0	0	1	0
AI_04	354085_283275	2011-2014	1621	354085	283275	40940	40941	1	2012	2	Gff	0	0	0	0	0	1	59.887622833252
AI05'	354109_280956	2011-2014	1622	354109	280956	40940	40941	1	2012	2	Gff	0	0	0	0	0	1	29.943811416626
AI06'	354053_280843	2011-2014	1623	354053	280843	40940	40941	1	2012	2	Gff	0	0	0	0	0	1	89.831428527832
AI07'	353092_278377	2011-2014	1624	353092	278377	40940	40941	1	2012	2	Gff	0	0	0	0	0	1	123.461494445801
AI08'	353220_278360	2011-2014	1625	353220	278360	40940	40941	1	2012	2	Gff	0	0	0	0	0	1	29.943811416626
AI09'	353392_278103	2011-2014	1626	353392	278103	40940	40941	1	2012	2	Gff	0	0	0	0	0	1	0
AI10'	353320_278014	2011-2014	1627	353320	278014	40940	40941	1	2012	2	Gff	0	0	0	0	0	1	59.887622833252
AY01'	359924_272043	2011-2014	1628	359924	272043	40940	40941	1	2012	2	Gff	2	5	0	7	1	1	29.943811416626
AY02'	359863_271955	2011-2014	1629	359863	271955	40940	40941	1	2012	2	Gff	4	9	0	13	1	1	59.887622833252
AY03'	360033_271550	2011-2014	1630	360033	271550	40940	40941	1	2012	2	Gff	1	3	0	4	1	1	42.3469429016113
AY04'	360024_271339	2011-2014	1631	360024	271339	40940	40941	1	2012	2	Gff	0	0	0	0	0	1	59.887622833252
AY_05	362817_268809	2011-2014	1632	362817	268809	40940	40941	1	2012	2	Gff	0	0	0	0	0	1	29.943811416626
AY_06	362863_268701	2011-2014	1633	362863	268701	40940	40941	1	2012	2	Gff	0	2	0	2	1	1	29.943811416626
AY_07	363761_266260	2011-2014	1634	363761	266260	40940	40941	1	2012	2	Gff	0	0	0	0	0	1	29.943811416626
AY_08	363787_266148	2011-2014	1635	363787	266148	40940	40941	1	2012	2	Gff	0	0	0	0	0	1	0
AY09'	364695_265575	2011-2014	1636	364695	265575	40940	40941	1	2012	2	Gff	0	0	0	0	0	1	1023.36010742188
AY10'	364788_265561	2011-2014	1637	364788	265561	40940	40941	1	2012	2	Gff	0	0	0	0	0	1	1117.99145507812
KO_10	381688_274256	2011-2014	1638	381688	274256	40940	40941	1	2012	2	Gff	0	0	0	0	0	0	19383.802734375
KO_09	381529_274228	2011-2014	1639	381529	274228	40940	40941	1	2012	2	Gff	1	2	0	3	1	0	19233.580078125
KO_03	383612_280748	2011-2014	1640	383612	280748	40940	40941	1	2012	2	Gff	0	4	0	4	1	0	18711.6484375
KO_05	382928_277513	2011-2014	1641	382928	277513	40940	40941	1	2012	2	Gff	0	3	0	3	1	0	19390.669921875
KO_07	382295_276399	2011-2014	1642	382295	276399	40940	40941	1	2012	2	Gff	1	4	0	5	1	0	19413.037109375
KO_06	382978_277382	2011-2014	1643	382978	277382	40940	40941	1	2012	2	Gff	0	1	0	1	1	0	19500.87109375
KO_04	383593_280641	2011-2014	1645	383593	280641	40940	40941	1	2012	2	Gff	0	5	0	5	1	0	18750.900390625
AR_01	345612_270941	2011-2014	1647	345612	270941	40945	40946	1	2012	2	Gff	4	14	3	21	1	1	1101.0205078125
AR_02	345565_270906	2011-2014	1648	345565	270906	40945	40946	1	2012	2	Gff	6	12	1	19	1	1	1037.71618652344
AR_03	344437_269867	2011-2014	1649	344437	269867	40945	40946	1	2012	2	Gff	1	1	0	2	1	1	29.943811416626
AR_04	344347_269827	2011-2014	1650	344347	269827	40945	40946	1	2012	2	Gff	2	6	0	8	1	1	0
AR_05	341769_267249	2011-2014	1651	341769	267249	40945	40946	1	2012	2	Gff	0	1	0	1	1	1	0
AR_06	341786_267172	2011-2014	1652	341786	267172	40945	40946	1	2012	2	Gff	0	3	0	3	1	1	0
AR_07	338287_265600	2011-2014	1653	338287	265600	40945	40946	1	2012	2	Gff	0	0	0	0	0	1	0
AR_08	338218_265503	2011-2014	1654	338218	265503	40945	40946	1	2012	2	Gff	1	3	0	4	1	1	89.831428527832
AR_09	335855_265851	2011-2014	1655	335855	265851	40945	40946	1	2012	2	Gff	0	0	0	0	0	1	2024.2548828125
AR_10	335795_265827	2011-2014	1656	335795	265827	40945	40946	1	2012	2	Gff	1	0	0	1	1	1	2079.96362304688
KU01'	363382_290229	2011-2014	1657	363382	290229	40945	40946	1	2012	2	Gff	0	0	0	0	0	1	2889.84936523438
KU02'	363310_290163	2011-2014	1658	363310	290163	40945	40946	1	2012	2	Gff	1	5	0	6	1	1	2842.29711914062
KU_03	363096_288705	2011-2014	1659	363096	288705	40945	40946	1	2012	2	Gff	0	0	0	0	0	1	1539.99719238281
KU_04	363139_288601	2011-2014	1660	363139	288601	40945	40946	1	2012	2	Gff	0	0	0	0	0	1	1406.08435058594
KU_05	361784_284187	2011-2014	1661	361784	284187	40945	40946	1	2012	2	Gff	0	0	0	0	0	1	59.887622833252
KU_06	361714_284129	2011-2014	1662	361714	284129	40945	40946	1	2012	2	Gff	1	1	0	2	1	1	133.912796020508
KU07'	363180_280797	2011-2014	1663	363180	280797	40945	40946	1	2012	2	Gff	0	0	0	0	0	1	0
KU08'	363309_280702	2011-2014	1664	363309	280702	40945	40946	1	2012	2	Gff	0	1	0	1	1	1	0
KU09'	363272_280394	2011-2014	1665	363272	280394	40945	40946	1	2012	2	Gff	0	0	0	0	0	1	59.887622833252
KU10'	363280_280217	2011-2014	1666	363280	280217	40945	40946	1	2012	2	Gff	0	2	0	2	1	1	29.943811416626
KU_11	360963_292830	2011-2014	1667	360963	292830	40945	40946	1	2012	2	Gff	0	1	0	1	1	0	6186.78564453125
KU_12	361591_292630	2011-2014	1668	361591	292630	40945	40946	1	2012	2	Gff	0	3	0	3	1	0	5724.9873046875
IN01'	348566_268550	2011-2014	1669	348566	268550	40945	40946	1	2012	2	Gff	3	5	0	8	1	1	1201.11645507812
IN02'	348620_268447	2011-2014	1670	348620	268447	40945	40946	1	2012	2	Gff	2	9	0	11	1	1	1109.53845214844
IN_03	348645_267309	2011-2014	1671	348645	267309	40945	40946	1	2012	2	Gff	0	0	0	0	0	1	29.943811416626
IN_04	348631_267180	2011-2014	1672	348631	267180	40945	40946	1	2012	2	Gff	0	3	0	3	1	1	59.887622833252
IN_05	350144_265000	2011-2014	1673	350144	265000	40945	40946	1	2012	2	Gff	0	2	0	2	1	1	29.943811416626
IN_06	350241_264938	2011-2014	1674	350241	264938	40945	40946	1	2012	2	Gff	0	0	0	0	0	1	0
IN_07	352517_259577	2011-2014	1675	352517	259577	40945	40946	1	2012	2	Gff	0	0	0	0	0	1	0
IN_08	352544_259517	2011-2014	1676	352544	259517	40945	40946	1	2012	2	Gff	0	0	0	0	0	1	29.943811416626
IN_09	353431_258983	2011-2014	1677	353431	258983	40945	40946	1	2012	2	Gff	0	0	0	0	0	1	884.737060546875
IN_10	353502_258935	2011-2014	1678	353502	258935	40945	40946	1	2012	2	Gff	0	0	0	0	0	1	979.029846191406
AR_01	345612_270941	2011-2014	1679	345612	270941	40946	40947	1	2012	2	Gff	9	15	2	26	1	1	1101.0205078125
AR_02	345565_270906	2011-2014	1680	345565	270906	40946	40947	1	2012	2	Gff	11	9	0	20	1	1	1037.71618652344
AR_03	344437_269867	2011-2014	1681	344437	269867	40946	40947	1	2012	2	Gff	0	6	0	6	1	1	29.943811416626
AR_04	344347_269827	2011-2014	1682	344347	269827	40946	40947	1	2012	2	Gff	2	7	0	9	1	1	0
AR_05	341769_267249	2011-2014	1683	341769	267249	40946	40947	1	2012	2	Gff	0	0	0	0	0	1	0
AR_06	341786_267172	2011-2014	1684	341786	267172	40946	40947	1	2012	2	Gff	1	1	0	2	1	1	0
AR_07	338287_265600	2011-2014	1685	338287	265600	40946	40947	1	2012	2	Gff	0	0	0	0	0	1	0
AR_08	338218_265503	2011-2014	1686	338218	265503	40946	40947	1	2012	2	Gff	0	4	0	4	1	1	89.831428527832
AR_09	335855_265851	2011-2014	1687	335855	265851	40946	40947	1	2012	2	Gff	0	0	0	0	0	1	2024.2548828125
AR_10	335795_265827	2011-2014	1688	335795	265827	40946	40947	1	2012	2	Gff	1	2	0	3	1	1	2079.96362304688
KU01'	363382_290229	2011-2014	1689	363382	290229	40946	40947	1	2012	2	Gff	0	0	0	0	0	1	2889.84936523438
KU02'	363310_290163	2011-2014	1690	363310	290163	40946	40947	1	2012	2	Gff	2	4	0	6	1	1	2842.29711914062
KU_03	363096_288705	2011-2014	1691	363096	288705	40946	40947	1	2012	2	Gff	0	1	0	1	1	1	1539.99719238281
KU_04	363139_288601	2011-2014	1692	363139	288601	40946	40947	1	2012	2	Gff	1	2	0	3	1	1	1406.08435058594
KU_05	361784_284187	2011-2014	1693	361784	284187	40946	40947	1	2012	2	Gff	0	0	0	0	0	1	59.887622833252
KU_06	361714_284129	2011-2014	1694	361714	284129	40946	40947	1	2012	2	Gff	0	0	0	0	0	1	133.912796020508
KU07'	363180_280797	2011-2014	1695	363180	280797	40946	40947	1	2012	2	Gff	0	0	0	0	0	1	0
KU08'	363309_280702	2011-2014	1696	363309	280702	40946	40947	1	2012	2	Gff	0	0	0	0	0	1	0
KU09'	363272_280394	2011-2014	1697	363272	280394	40946	40947	1	2012	2	Gff	1	0	0	1	1	1	59.887622833252
KU10'	363280_280217	2011-2014	1698	363280	280217	40946	40947	1	2012	2	Gff	1	2	0	3	1	1	29.943811416626
KU_11	360963_292830	2011-2014	1699	360963	292830	40946	40947	1	2012	2	Gff	1	2	0	3	1	0	6186.78564453125
KU_12	361591_292630	2011-2014	1700	361591	292630	40946	40947	1	2012	2	Gff	3	5	0	8	1	0	5724.9873046875
IN01'	348566_268550	2011-2014	1701	348566	268550	40946	40947	1	2012	2	Gff	0	7	0	7	1	1	1201.11645507812
IN02'	348620_268447	2011-2014	1702	348620	268447	40946	40947	1	2012	2	Gff	4	5	0	9	1	1	1109.53845214844
IN_03	348645_267309	2011-2014	1703	348645	267309	40946	40947	1	2012	2	Gff	0	0	0	0	0	1	29.943811416626
IN_04	348631_267180	2011-2014	1704	348631	267180	40946	40947	1	2012	2	Gff	2	3	0	5	1	1	59.887622833252
IN_05	350144_265000	2011-2014	1705	350144	265000	40946	40947	1	2012	2	Gff	0	3	0	3	1	1	29.943811416626
IN_06	350241_264938	2011-2014	1706	350241	264938	40946	40947	1	2012	2	Gff	0	0	0	0	0	1	0
IN_07	352517_259577	2011-2014	1707	352517	259577	40946	40947	1	2012	2	Gff	0	0	0	0	0	1	0
IN_08	352544_259517	2011-2014	1708	352544	259517	40946	40947	1	2012	2	Gff	0	0	0	0	0	1	29.943811416626
IN_09	353431_258983	2011-2014	1709	353431	258983	40946	40947	1	2012	2	Gff	0	0	0	0	0	1	884.737060546875
IN_10	353502_258935	2011-2014	1710	353502	258935	40946	40947	1	2012	2	Gff	0	0	0	0	0	1	979.029846191406
KO_10	381688_274256	2011-2014	1711	381688	274256	40946	40947	1	2012	2	Gff	0	0	0	0	0	0	19383.802734375
KO_09	381529_274228	2011-2014	1713	381529	274228	40946	40947	1	2012	2	Gff	0	0	0	0	0	0	19233.580078125
KO_03	383612_280748	2011-2014	1714	383612	280748	40946	40947	1	2012	2	Gff	0	1	0	1	1	0	18711.6484375
KO_05	382928_277513	2011-2014	1715	382928	277513	40946	40947	1	2012	2	Gff	3	2	0	5	1	0	19390.669921875
KO_07	382295_276399	2011-2014	1716	382295	276399	40946	40947	1	2012	2	Gff	0	0	0	0	0	0	19413.037109375
KO_06	382978_277382	2011-2014	1717	382978	277382	40946	40947	1	2012	2	Gff	1	1	0	2	1	0	19500.87109375
KO_04	383593_280641	2011-2014	1719	383593	280641	40946	40947	1	2012	2	Gff	0	4	0	4	1	0	18750.900390625
KU01'	363382_290229	2011-2014	1721	363382	290229	40947	40948	1	2012	2	Gff	0	0	0	0	0	1	2889.84936523438
KU02'	363310_290163	2011-2014	1722	363310	290163	40947	40948	1	2012	2	Gff	0	1	0	1	1	1	2842.29711914062
KU_03	363096_288705	2011-2014	1723	363096	288705	40947	40948	1	2012	2	Gff	0	1	0	1	1	1	1539.99719238281
KU_04	363139_288601	2011-2014	1724	363139	288601	40947	40948	1	2012	2	Gff	0	2	0	2	1	1	1406.08435058594
KU_05	361784_284187	2011-2014	1725	361784	284187	40947	40948	1	2012	2	Gff	0	0	0	0	0	1	59.887622833252
KU_06	361714_284129	2011-2014	1726	361714	284129	40947	40948	1	2012	2	Gff	0	0	0	0	0	1	133.912796020508
KU07'	363180_280797	2011-2014	1727	363180	280797	40947	40948	1	2012	2	Gff	0	0	0	0	0	1	0
KU08'	363309_280702	2011-2014	1728	363309	280702	40947	40948	1	2012	2	Gff	0	0	0	0	0	1	0
KU09'	363272_280394	2011-2014	1729	363272	280394	40947	40948	1	2012	2	Gff	0	1	0	1	1	1	59.887622833252
KU10'	363280_280217	2011-2014	1730	363280	280217	40947	40948	1	2012	2	Gff	0	0	0	0	0	1	29.943811416626
KU_11	360963_292830	2011-2014	1731	360963	292830	40947	40948	1	2012	2	Gff	1	1	0	2	1	0	6186.78564453125
KU_12	361591_292630	2011-2014	1732	361591	292630	40947	40948	1	2012	2	Gff	0	1	0	1	1	0	5724.9873046875
IN01'	348566_268550	2011-2014	1733	348566	268550	40947	40948	1	2012	2	Gff	2	7	0	9	1	1	1201.11645507812
IN02'	348620_268447	2011-2014	1734	348620	268447	40947	40948	1	2012	2	Gff	1	5	0	6	1	1	1109.53845214844
IN_03	348645_267309	2011-2014	1735	348645	267309	40947	40948	1	2012	2	Gff	2	1	0	3	1	1	29.943811416626
IN_04	348631_267180	2011-2014	1736	348631	267180	40947	40948	1	2012	2	Gff	0	0	0	0	0	1	59.887622833252
IN_05	350144_265000	2011-2014	1737	350144	265000	40947	40948	1	2012	2	Gff	1	2	0	3	1	1	29.943811416626
IN_06	350241_264938	2011-2014	1738	350241	264938	40947	40948	1	2012	2	Gff	0	0	0	0	0	1	0
IN_07	352517_259577	2011-2014	1739	352517	259577	40947	40948	1	2012	2	Gff	0	0	0	0	0	1	0
IN_08	352544_259517	2011-2014	1740	352544	259517	40947	40948	1	2012	2	Gff	0	0	0	0	0	1	29.943811416626
IN_09	353431_258983	2011-2014	1741	353431	258983	40947	40948	1	2012	2	Gff	0	0	0	0	0	1	884.737060546875
IN_10	353502_258935	2011-2014	1742	353502	258935	40947	40948	1	2012	2	Gff	0	0	0	0	0	1	979.029846191406
KO_10	381688_274256	2011-2014	1743	381688	274256	40947	40948	1	2012	2	Gff	0	0	0	0	0	0	19383.802734375
KO_09	381529_274228	2011-2014	1745	381529	274228	40947	40948	1	2012	2	Gff	0	1	0	1	1	0	19233.580078125
KO_03	383612_280748	2011-2014	1746	383612	280748	40947	40948	1	2012	2	Gff	0	0	0	0	0	0	18711.6484375
KO_05	382928_277513	2011-2014	1747	382928	277513	40947	40948	1	2012	2	Gff	0	8	0	8	1	0	19390.669921875
KO_07	382295_276399	2011-2014	1748	382295	276399	40947	40948	1	2012	2	Gff	1	2	0	3	1	0	19413.037109375
KO_06	382978_277382	2011-2014	1749	382978	277382	40947	40948	1	2012	2	Gff	0	5	0	5	1	0	19500.87109375
KO_04	383593_280641	2011-2014	1751	383593	280641	40947	40948	1	2012	2	Gff	2	2	0	4	1	0	18750.900390625
AI_03	354137_283395	2011-2014	1753	354137	283395	40952	40953	1	2012	2	Gff	0	0	0	0	0	1	0
AI_04	354085_283275	2011-2014	1754	354085	283275	40952	40953	1	2012	2	Gff	0	0	0	0	0	1	59.887622833252
AI05'	354109_280956	2011-2014	1755	354109	280956	40952	40953	1	2012	2	Gff	0	0	0	0	0	1	29.943811416626
AI06'	354053_280843	2011-2014	1756	354053	280843	40952	40953	1	2012	2	Gff	0	0	0	0	0	1	89.831428527832
AI07'	353092_278377	2011-2014	1757	353092	278377	40952	40953	1	2012	2	Gff	0	0	0	0	0	1	123.461494445801
AI08'	353220_278360	2011-2014	1758	353220	278360	40952	40953	1	2012	2	Gff	0	0	0	0	0	1	29.943811416626
AI09'	353392_278103	2011-2014	1759	353392	278103	40952	40953	1	2012	2	Gff	0	0	0	0	0	1	0
AI10'	353320_278014	2011-2014	1760	353320	278014	40952	40953	1	2012	2	Gff	0	1	0	1	1	1	59.887622833252
AY01'	359924_272043	2011-2014	1761	359924	272043	40952	40953	1	2012	2	Gff	4	9	0	13	1	1	29.943811416626
AY02'	359863_271955	2011-2014	1762	359863	271955	40952	40953	1	2012	2	Gff	2	5	0	7	1	1	59.887622833252
AY03'	360033_271550	2011-2014	1763	360033	271550	40952	40953	1	2012	2	Gff	1	2	0	3	1	1	42.3469429016113
AY04'	360024_271339	2011-2014	1764	360024	271339	40952	40953	1	2012	2	Gff	0	0	0	0	0	1	59.887622833252
AY_05	362817_268809	2011-2014	1765	362817	268809	40952	40953	1	2012	2	Gff	0	0	0	0	0	1	29.943811416626
AY_06	362863_268701	2011-2014	1766	362863	268701	40952	40953	1	2012	2	Gff	1	3	0	4	1	1	29.943811416626
AY_07	363761_266260	2011-2014	1767	363761	266260	40952	40953	1	2012	2	Gff	0	0	0	0	0	1	29.943811416626
AY_08	363787_266148	2011-2014	1768	363787	266148	40952	40953	1	2012	2	Gff	0	0	0	0	0	1	0
AY09'	364695_265575	2011-2014	1769	364695	265575	40952	40953	1	2012	2	Gff	0	0	0	0	0	1	1023.36010742188
AY10'	364788_265561	2011-2014	1770	364788	265561	40952	40953	1	2012	2	Gff	0	0	0	0	0	1	1117.99145507812
AI_03	354137_283395	2011-2014	1771	354137	283395	40953	40954	1	2012	2	Gff	0	0	0	0	0	1	0
AI_04	354085_283275	2011-2014	1772	354085	283275	40953	40954	1	2012	2	Gff	0	0	0	0	0	1	59.887622833252
AI05'	354109_280956	2011-2014	1773	354109	280956	40953	40954	1	2012	2	Gff	0	0	0	0	0	1	29.943811416626
AI06'	354053_280843	2011-2014	1774	354053	280843	40953	40954	1	2012	2	Gff	0	0	0	0	0	1	89.831428527832
AI07'	353092_278377	2011-2014	1775	353092	278377	40953	40954	1	2012	2	Gff	0	0	0	0	0	1	123.461494445801
AI08'	353220_278360	2011-2014	1776	353220	278360	40953	40954	1	2012	2	Gff	0	0	0	0	0	1	29.943811416626
AI09'	353392_278103	2011-2014	1777	353392	278103	40953	40954	1	2012	2	Gff	0	0	0	0	0	1	0
AI10'	353320_278014	2011-2014	1778	353320	278014	40953	40954	1	2012	2	Gff	0	0	0	0	0	1	59.887622833252
AY01'	359924_272043	2011-2014	1779	359924	272043	40953	40954	1	2012	2	Gff	7	11	0	18	1	1	29.943811416626
AY02'	359863_271955	2011-2014	1780	359863	271955	40953	40954	1	2012	2	Gff	3	5	0	8	1	1	59.887622833252
AY03'	360033_271550	2011-2014	1781	360033	271550	40953	40954	1	2012	2	Gff	2	3	0	5	1	1	42.3469429016113
AY04'	360024_271339	2011-2014	1782	360024	271339	40953	40954	1	2012	2	Gff	0	2	0	2	1	1	59.887622833252
AY_05	362817_268809	2011-2014	1783	362817	268809	40953	40954	1	2012	2	Gff	0	0	0	0	0	1	29.943811416626
AY_06	362863_268701	2011-2014	1784	362863	268701	40953	40954	1	2012	2	Gff	0	2	0	2	1	1	29.943811416626
AY_07	363761_266260	2011-2014	1785	363761	266260	40953	40954	1	2012	2	Gff	0	0	0	0	0	1	29.943811416626
[truncated: 29,427 more rows]
